# Supplementary material for: Molecular characterization of humanized APOE mouse models reveals source and genotype dependent differences
Source: Mol Neurodegener. 2026 Mar 24;21:26. doi: 10.1186/s13024-026-00940-6 (PMC13185305; doi:10.1186/s13024-026-00940-6)
Supplement: Supplementary file 2 — Supplementary Material 2 [file 13024_2026_940_MOESM2_ESM.xlsx]

## Sheet: sample information
	sample information_brain RNA-sequencing
		E2	5 male, 7 female
	TAC	E3	3 male, 4 female
		E4	5 male, 5 female
		E2	5 male, 5 female
	CAF	E3	5 male, 5 female
		E4	4 male, 5 female
		E2	5 male, 5 female
	CAF	E3	5 male, 5 female
		E4	5 male, 5 female
