# Supplementary material for: Molecular characterization of humanized APOE mouse models reveals source and genotype dependent differences
Source: Mol Neurodegener. 2026 Mar 24;21:26. doi: 10.1186/s13024-026-00940-6 (PMC13185305; doi:10.1186/s13024-026-00940-6)
Supplement: Supplementary file 3 — Supplementary Material 3 [file 13024_2026_940_MOESM3_ESM.csv]

	Geneid	Symbol	Contrast	P.Value	adj.P.Val	logFC
ENSMUSG00000056673	ENSMUSG00000056673	Kdm5d	F.vs.M_in_TAC	5.08203706682854e-51	1.11159396762741e-46	-12.5992789282712
ENSMUSG00000069045	ENSMUSG00000069045	Ddx3y	F.vs.M_in_TAC	1.71183563110457e-45	1.24809935863834e-41	-12.7363576654235
ENSMUSG00000068457	ENSMUSG00000068457	Uty	F.vs.M_in_TAC	5.73390806311928e-47	6.2708885532304e-43	-11.2164865716082
ENSMUSG00000069049	ENSMUSG00000069049	Eif2s3y	F.vs.M_in_TAC	1.57257285938776e-44	8.59922153834714e-41	-12.4095676408103
ENSMUSG00000086503	ENSMUSG00000086503	Xist	F.vs.M_in_TAC	3.13253144896337e-41	1.1419643397196e-37	12.1044187398032
ENSMUSG00000099312	ENSMUSG00000099312	Gm27733	F.vs.M_in_TAC	1.12815537103576e-42	4.93522848613305e-39	10.0765207735923
ENSMUSG00000098743	ENSMUSG00000098743	Gm27927	F.vs.M_in_TAC	3.67313444337313e-38	1.14774956685572e-34	10.0262177563131
ENSMUSG00000099876	ENSMUSG00000099876	Gm29650	F.vs.M_in_TAC	2.58861860256727e-37	7.07760683674425e-34	-8.66527054174644
ENSMUSG00000069053	ENSMUSG00000069053	Uba1y	F.vs.M_in_TAC	9.96177600746512e-31	2.42104362901427e-27	-7.28335541399616
ENSMUSG00000035150	ENSMUSG00000035150	Eif2s3x	F.vs.M_in_TAC	1.22977609499921e-17	2.68988925259177e-14	0.594094544964527
ENSMUSG00000079297	ENSMUSG00000079297	Gm2223	F.vs.M_in_TAC	2.26678399080091e-15	4.50739693007167e-12	0.599265743843531
ENSMUSG00000037369	ENSMUSG00000037369	Kdm6a	F.vs.M_in_TAC	2.97273976653321e-13	5.41856140944841e-10	0.50432062315023
ENSMUSG00000101059	ENSMUSG00000101059	Gm4017	F.vs.M_in_TAC	4.75190199497723e-12	7.99525787201053e-09	-2.78563061904824
ENSMUSG00000000787	ENSMUSG00000000787	Ddx3x	F.vs.M_in_TAC	2.83236960876525e-09	4.42517288946587e-06	0.404751585696218
ENSMUSG00000087174	ENSMUSG00000087174	5530601H04Rik	F.vs.M_in_TAC	1.89210454033105e-08	2.75906684071074e-05	0.424919860833218
ENSMUSG00000025332	ENSMUSG00000025332	Kdm5c	F.vs.M_in_TAC	2.83228685681633e-08	3.87191315119647e-05	0.318938165775307
ENSMUSG00000056457	ENSMUSG00000056457	Prl2c3	F.vs.M_in_TAC	2.01133627831327e-07	0.000244410880086367	1.1792967348407
ENSMUSG00000097571	ENSMUSG00000097571	Jpx	F.vs.M_in_TAC	1.33365449917051e-07	0.000171594263884451	0.405236919447537
ENSMUSG00000079092	ENSMUSG00000079092	Prl2c2	F.vs.M_in_TAC	1.6988184107294e-06	0.00185791275489421	1.08205423648545
ENSMUSG00000100714	ENSMUSG00000100714	2010308F09Rik	F.vs.M_in_TAC	2.67305732219868e-06	0.00278418013373579	0.802003090315483
ENSMUSG00000031226	ENSMUSG00000031226	Pbdc1	F.vs.M_in_TAC	1.18320659248516e-06	0.00136211988407516	0.275956640797552
ENSMUSG00000091071	ENSMUSG00000091071	1700030C10Rik	F.vs.M_in_TAC	4.48194762658159e-06	0.00445607456528268	1.08592284634626
ENSMUSG00000046082	ENSMUSG00000046082	Tmem174	F.vs.M_in_TAC	1.38997773050155e-05	0.0126679095413585	0.960704492953491
ENSMUSG00000006179	ENSMUSG00000006179	Prss16	F.vs.M_in_TAC	1.18735662450038e-05	0.0112917614989986	0.62963934123257
ENSMUSG00000081461	ENSMUSG00000081461	Rpl30-ps11	F.vs.M_in_TAC	1.68168407286093e-05	0.0147133902902748	-0.646499542530463
ENSMUSG00000085019	ENSMUSG00000085019	Pard3bos2	F.vs.M_in_TAC	2.0839114796638e-05	0.0175313060748794	-1.05894830409946
ENSMUSG000000865031	ENSMUSG00000086503	Xist	F.vs.M_in_CAF	3.51204844673414e-48	7.62034944096932e-44	12.3191791161864
ENSMUSG000000987431	ENSMUSG00000098743	Gm27927	F.vs.M_in_CAF	6.96781368899494e-48	7.62034944096932e-44	10.7017605660525
ENSMUSG000000993121	ENSMUSG00000099312	Gm27733	F.vs.M_in_CAF	1.05080075706965e-44	7.6613883197948e-41	10.0257117498596
ENSMUSG000000566731	ENSMUSG00000056673	Kdm5d	F.vs.M_in_CAF	2.24039754674956e-41	1.22510538850133e-37	-12.8143559213699
ENSMUSG000000690451	ENSMUSG00000069045	Ddx3y	F.vs.M_in_CAF	1.51980889674314e-36	5.54046333307711e-33	-13.279393214102
ENSMUSG000000684571	ENSMUSG00000068457	Uty	F.vs.M_in_CAF	3.28933358286152e-37	1.4389518691586e-33	-11.587688678149
ENSMUSG000000690491	ENSMUSG00000069049	Eif2s3y	F.vs.M_in_CAF	1.31751137322936e-29	3.60224078333073e-26	-12.7165268743571
ENSMUSG000000690531	ENSMUSG00000069053	Uba1y	F.vs.M_in_CAF	5.66789269362566e-32	1.77105452696677e-28	-7.4554901234462
ENSMUSG000000998761	ENSMUSG00000099876	Gm29650	F.vs.M_in_CAF	2.29934324516881e-26	5.58817053350859e-23	-8.5030477322908
ENSMUSG000000351501	ENSMUSG00000035150	Eif2s3x	F.vs.M_in_CAF	9.94851614876752e-19	2.17603893721992e-15	0.590491015179677
ENSMUSG000000792971	ENSMUSG00000079297	Gm2223	F.vs.M_in_CAF	1.02466843690546e-15	2.03750661094847e-12	0.58360129452884
ENSMUSG000000373691	ENSMUSG00000037369	Kdm6a	F.vs.M_in_CAF	1.34093050568328e-09	2.4441810792342e-06	0.447346647477274
ENSMUSG000000253321	ENSMUSG00000025332	Kdm5c	F.vs.M_in_CAF	1.61423896930122e-09	2.7160191519635e-06	0.36575376639531
ENSMUSG000001010591	ENSMUSG00000101059	Gm4017	F.vs.M_in_CAF	3.60044880905489e-09	5.62518691431841e-06	-2.73022131563519
ENSMUSG000000007871	ENSMUSG00000000787	Ddx3x	F.vs.M_in_CAF	1.32007444747547e-07	0.000192493255930874	0.330112798989315
ENSMUSG000000975711	ENSMUSG00000097571	Jpx	F.vs.M_in_CAF	2.70031444372775e-07	0.000369149861422857	0.343542722877641
ENSMUSG000001007141	ENSMUSG00000100714	2010308F09Rik	F.vs.M_in_CAF	6.05612277894782e-07	0.000697187229178556	0.828828352864139
ENSMUSG000000871741	ENSMUSG00000087174	5530601H04Rik	F.vs.M_in_CAF	3.53454083322743e-07	0.00042950562025102	0.365380118853816
ENSMUSG000000460821	ENSMUSG00000046082	Tmem174	F.vs.M_in_CAF	3.38896052890966e-06	0.00370633668244205	1.02545549454584
ENSMUSG000000816571	ENSMUSG00000081657	Gm15466	F.vs.M_in_CAF	8.80375906088509e-06	0.00916974390184474	-0.613145075733055
ENSMUSG000000516821	ENSMUSG00000051682	Treml4	F.vs.M_in_CAF	1.75615626642922e-05	0.0174601845525483	0.819644597013158
ENSMUSG000000982021	ENSMUSG00000098202	B830012L14Rik	F.vs.M_in_CAF	2.66385201000908e-05	0.0253332326151863	0.707051047179301
ENSMUSG000000627431	ENSMUSG00000062743	Zfp677	F.vs.M_in_CAF	5.11495219331172e-05	0.0447517397297229	-0.334332046739219
ENSMUSG000000690452	ENSMUSG00000069045	Ddx3y	F.vs.M_in_JAX	9.84474509702556e-46	2.1533410950724e-41	-12.8427208558665
ENSMUSG000000566732	ENSMUSG00000056673	Kdm5d	F.vs.M_in_JAX	5.49921253744726e-45	6.01421379157919e-41	-12.6857326937424
ENSMUSG000000690492	ENSMUSG00000069049	Eif2s3y	F.vs.M_in_JAX	1.7114051242238e-43	9.35839107053678e-40	-11.7013214318028
ENSMUSG000000684572	ENSMUSG00000068457	Uty	F.vs.M_in_JAX	4.25618000487057e-44	3.10318084155114e-40	-11.8344708529271
ENSMUSG000000865032	ENSMUSG00000086503	Xist	F.vs.M_in_JAX	2.64593874095739e-38	8.26780258299442e-35	12.1240491274969
ENSMUSG000000993122	ENSMUSG00000099312	Gm27733	F.vs.M_in_JAX	8.6518931203083e-41	3.78485716441007e-37	9.66596476893232
ENSMUSG000000998762	ENSMUSG00000099876	Gm29650	F.vs.M_in_JAX	1.01459714158675e-38	3.69871387965451e-35	-8.9868246128675
ENSMUSG000000987432	ENSMUSG00000098743	Gm27927	F.vs.M_in_JAX	1.61967787462148e-33	4.42840176894945e-30	10.1464456155972
ENSMUSG000000690532	ENSMUSG00000069053	Uba1y	F.vs.M_in_JAX	1.87467650351538e-33	4.55608879571021e-30	-6.79537274785347
ENSMUSG000000351502	ENSMUSG00000035150	Eif2s3x	F.vs.M_in_JAX	2.12922920250971e-13	4.23387548604499e-10	0.559005582194337
ENSMUSG000001010592	ENSMUSG00000101059	Gm4017	F.vs.M_in_JAX	5.68016507662341e-14	1.24242250720984e-10	-3.05676832184842
ENSMUSG000000792972	ENSMUSG00000079297	Gm2223	F.vs.M_in_JAX	5.75612430199e-09	1.04919755714523e-05	0.505396813879401
ENSMUSG000000217582	ENSMUSG00000021758	Ddx4	F.vs.M_in_JAX	5.61695631634771e-08	9.45074503903642e-05	-0.678063661189361
ENSMUSG000000373692	ENSMUSG00000037369	Kdm6a	F.vs.M_in_JAX	3.09084340794897e-07	0.000482900127586199	0.36056130661489
ENSMUSG000000627432	ENSMUSG00000062743	Zfp677	F.vs.M_in_JAX	1.15583697055212e-06	0.00168544147045911	-0.500152661061512
ENSMUSG000000341612	ENSMUSG00000034161	Scx	F.vs.M_in_JAX	1.01426190652674e-05	0.0130499709890937	0.751949181253095
ENSMUSG000000253322	ENSMUSG00000025332	Kdm5c	F.vs.M_in_JAX	7.16983160336402e-06	0.00980160791627382	0.443340394409457
ENSMUSG000000250812	ENSMUSG00000025081	Tdrd1	F.vs.M_in_JAX	1.58354693937599e-05	0.0192427345583173	-0.667926506404689
ENSMUSG000001007142	ENSMUSG00000100714	2010308F09Rik	F.vs.M_in_JAX	3.30742087942085e-05	0.0347700379014097	0.593461855485049
ENSMUSG000000386792	ENSMUSG00000038679	Trps1	F.vs.M_in_JAX	1.75216911466765e-05	0.0201711552869081	-0.297371037218024
ENSMUSG000000413722	ENSMUSG00000041372	B4galnt3	F.vs.M_in_JAX	3.33822884803001e-05	0.0347700379014097	0.642121036740646
ENSMUSG000001006002	ENSMUSG00000100600	A230077H06Rik	F.vs.M_in_JAX	5.17026246552562e-05	0.0491691960471486	-0.400020498612526
ENSMUSG000000007872	ENSMUSG00000000787	Ddx3x	F.vs.M_in_JAX	5.12907059949887e-05	0.0491691960471486	0.272330546306696
ENSMUSG00000086604	ENSMUSG00000086604	Gm15510	E2.vs.E3_in_TAC	7.13450425071804e-29	1.56053011475956e-24	4.62878306810852
ENSMUSG00000093954	ENSMUSG00000093954	Gm28049	E2.vs.E3_in_TAC	1.3758646307055e-27	1.50471435337107e-23	-7.54151629516823
ENSMUSG00000098900	ENSMUSG00000098900	Gm18190	E2.vs.E3_in_TAC	1.15459161819679e-25	8.41812748827283e-22	3.99643908911526
ENSMUSG00000035429	ENSMUSG00000035429	Ptprh	E2.vs.E3_in_TAC	4.63308673251743e-24	1.68899176833923e-20	2.82001944222627
ENSMUSG00000097842	ENSMUSG00000097842	9330104G04Rik	E2.vs.E3_in_TAC	2.02538772931142e-23	5.53766322540358e-20	2.61962100862439
ENSMUSG00000054594	ENSMUSG00000054594	Oscar	E2.vs.E3_in_TAC	1.52492690913257e-23	4.76496089763667e-20	3.55722593907656
ENSMUSG00000095675	ENSMUSG00000095675	Ccl21b	E2.vs.E3_in_TAC	4.57216111642262e-24	1.68899176833923e-20	-6.39204110796392
ENSMUSG00000053985	ENSMUSG00000053985	Zfp14	E2.vs.E3_in_TAC	1.32516879385826e-21	2.63503791164198e-18	-0.908792811295756
ENSMUSG00000095730	ENSMUSG00000095730	Vmn2r29	E2.vs.E3_in_TAC	1.46551950938979e-22	3.20553082288828e-19	3.50210995577157
ENSMUSG00000091542	ENSMUSG00000091542	Gm17167	E2.vs.E3_in_TAC	3.7516318421898e-25	2.05148608210544e-21	-6.25626128044796
ENSMUSG00000096862	ENSMUSG00000096862	Gm13301	E2.vs.E3_in_TAC	3.62814360349604e-23	8.81759833769653e-20	-5.61333444344996
ENSMUSG00000025453	ENSMUSG00000025453	Nnt	E2.vs.E3_in_TAC	2.5440797618415e-19	4.28051204851993e-16	0.957227269264482
ENSMUSG00000073878	ENSMUSG00000073878	Gm13304	E2.vs.E3_in_TAC	3.81495228360181e-20	6.95370427493519e-17	-4.91010611427588
ENSMUSG00000100583	ENSMUSG00000100583	Gm29443	E2.vs.E3_in_TAC	4.26626479190332e-18	6.22106731955341e-15	3.90248527091652
ENSMUSG00000087297	ENSMUSG00000087297	Gm15494	E2.vs.E3_in_TAC	2.75532969502344e-17	3.76670790120298e-14	-1.65663648706429
ENSMUSG00000091177	ENSMUSG00000091177	Gm15494	E2.vs.E3_in_TAC	3.80283298117591e-17	4.8929038704271e-14	-1.72385986867469
ENSMUSG00000063305	ENSMUSG00000063305	Psg20	E2.vs.E3_in_TAC	1.61761805295348e-18	2.52729711944654e-15	-4.22827632508572
ENSMUSG00000074361	ENSMUSG00000074361	C5ar2	E2.vs.E3_in_TAC	1.37680695697529e-15	1.67304992055114e-12	2.42363079503396
ENSMUSG00000045948	ENSMUSG00000045948	Mrps12	E2.vs.E3_in_TAC	1.58448088947339e-14	1.73286752477257e-11	0.740396844597933
ENSMUSG00000066838	ENSMUSG00000066838	Zfp772	E2.vs.E3_in_TAC	2.03560444865885e-14	2.12022743359595e-11	0.696272298393051
ENSMUSG00000006154	ENSMUSG00000006154	Eps8l1	E2.vs.E3_in_TAC	1.14864761535087e-13	1.07217958611454e-10	3.90929585562228
ENSMUSG00000051735	ENSMUSG00000051735	Rinl	E2.vs.E3_in_TAC	1.17644173486714e-13	1.07217958611454e-10	-0.927985320990236
ENSMUSG00000058661	ENSMUSG00000058661	Gm7452	E2.vs.E3_in_TAC	7.0263130384207e-14	6.98575204951709e-11	-2.00670622305605
ENSMUSG00000097809	ENSMUSG00000097809	Gm26554	E2.vs.E3_in_TAC	4.77898914066993e-15	5.50162260388807e-12	-3.67206821757858
ENSMUSG00000008435	ENSMUSG00000008435	Rdh13	E2.vs.E3_in_TAC	2.52043140777727e-13	2.20517584729249e-10	-0.424318381011791
ENSMUSG00000053111	ENSMUSG00000053111	Fank1	E2.vs.E3_in_TAC	2.89265971056401e-12	2.43350560958333e-09	-0.711556759061203
ENSMUSG00000085235	ENSMUSG00000085235	Gm12576	E2.vs.E3_in_TAC	4.30231019860997e-12	3.48534929534059e-09	-2.01018072768767
ENSMUSG00000075514	ENSMUSG00000075514	Gm13375	E2.vs.E3_in_TAC	5.857421317144e-12	4.57569201678181e-09	-0.675272695965615
ENSMUSG00000052833	ENSMUSG00000052833	Sae1	E2.vs.E3_in_TAC	6.36715655278818e-12	4.80237294065985e-09	-0.35497093046857
ENSMUSG00000098975	ENSMUSG00000098975	Gm27177	E2.vs.E3_in_TAC	9.09638265557734e-12	6.63217259418144e-09	-4.26334662993205
ENSMUSG00000030413	ENSMUSG00000030413	Pglyrp1	E2.vs.E3_in_TAC	3.18960635861433e-11	2.25052451232165e-08	1.40217345816256
ENSMUSG00000053964	ENSMUSG00000053964	Lgals4	E2.vs.E3_in_TAC	1.58059549140385e-10	1.04764742980231e-07	0.949015127598759
ENSMUSG00000019734	ENSMUSG00000019734	Tmc4	E2.vs.E3_in_TAC	4.58746400738718e-10	2.95122353628176e-07	1.08404313896557
ENSMUSG00000083929	ENSMUSG00000083929	Gm10600	E2.vs.E3_in_TAC	1.15079935918113e-10	7.86607324480276e-08	-3.9964574364866
ENSMUSG00000049123	ENSMUSG00000049123	Catsperg2	E2.vs.E3_in_TAC	1.90978040579285e-09	1.12898991394343e-06	-1.95163786441098
ENSMUSG00000040987	ENSMUSG00000040987	Mill2	E2.vs.E3_in_TAC	1.96199482593663e-09	1.12933454809768e-06	-0.711426440556268
ENSMUSG00000074417	ENSMUSG00000074417	Gm14548	E2.vs.E3_in_TAC	4.84350266574063e-10	3.02691239450699e-07	-3.19351576429119
ENSMUSG00000048550	ENSMUSG00000048550	Thnsl1	E2.vs.E3_in_TAC	2.19188459651383e-09	1.22931004562941e-06	0.467739516542848
ENSMUSG00000066760	ENSMUSG00000066760	Psg16	E2.vs.E3_in_TAC	5.593017102743e-09	3.05840157720744e-06	-0.506770583573886
ENSMUSG00000085521	ENSMUSG00000085521	4930526A20Rik	E2.vs.E3_in_TAC	1.01909282327499e-08	5.30728983892711e-06	-0.892866822514656
ENSMUSG00000064179	ENSMUSG00000064179	Tnnt1	E2.vs.E3_in_TAC	1.20473783681888e-08	6.12819318714868e-06	1.06711975031444
ENSMUSG00000006021	ENSMUSG00000006021	Kptn	E2.vs.E3_in_TAC	1.00297166063436e-08	5.30728983892711e-06	-0.454898295551592
ENSMUSG00000060791	ENSMUSG00000060791	Gmfg	E2.vs.E3_in_TAC	3.28951775942369e-08	1.59892493226388e-05	-0.874063501564807
ENSMUSG00000074358	ENSMUSG00000074358	Ccdc61	E2.vs.E3_in_TAC	4.13584876086861e-08	1.92475361588254e-05	0.761527705753123
ENSMUSG00000094231	ENSMUSG00000094231	Trav9n-4	E2.vs.E3_in_TAC	3.63364382148159e-08	1.7277976371145e-05	3.53523246780562
ENSMUSG00000058402	ENSMUSG00000058402	Zfp420	E2.vs.E3_in_TAC	5.71256557648433e-08	2.49901893708883e-05	0.423550547777828
ENSMUSG00000040387	ENSMUSG00000040387	Klhl32	E2.vs.E3_in_TAC	5.67476648742414e-08	2.49901893708883e-05	0.266470302442448
ENSMUSG00000085272	ENSMUSG00000085272	Sbk3	E2.vs.E3_in_TAC	1.04228609480906e-07	4.47018112779579e-05	-0.618856081670594
ENSMUSG00000020679	ENSMUSG00000020679	Hnf1b	E2.vs.E3_in_TAC	1.9023879201881e-07	7.85111905250458e-05	-0.869103374288325
ENSMUSG00000063594	ENSMUSG00000063594	Gng8	E2.vs.E3_in_TAC	2.24723043945587e-07	9.10253174115152e-05	0.700717446057741
ENSMUSG00000030431	ENSMUSG00000030431	Tmem238	E2.vs.E3_in_TAC	2.51285087976979e-07	9.90027240300518e-05	0.53584733924204
ENSMUSG00000072844	ENSMUSG00000072844	G530011O06Rik	E2.vs.E3_in_TAC	2.61018367944344e-07	0.000100162364246432	-0.839438721786002
ENSMUSG00000041141	ENSMUSG00000041141	Pnmal1	E2.vs.E3_in_TAC	1.640640963891e-07	6.90110380830536e-05	-0.270307026496998
ENSMUSG00000053228	ENSMUSG00000053228	Ceacam3	E2.vs.E3_in_TAC	2.53470147930458e-07	9.90027240300518e-05	2.29792001712944
ENSMUSG00000059975	ENSMUSG00000059975	Zfp74	E2.vs.E3_in_TAC	3.78705933985611e-07	0.00014281784300116	-0.275046690386714
ENSMUSG00000070873	ENSMUSG00000070873	Lilra5	E2.vs.E3_in_TAC	7.64347089233375e-07	0.000283365489539011	0.946842088310252
ENSMUSG00000035299	ENSMUSG00000035299	Mid1	E2.vs.E3_in_TAC	8.14278512814538e-07	0.00029684523184654	1.57733091235555
ENSMUSG00000053898	ENSMUSG00000053898	Ech1	E2.vs.E3_in_TAC	9.73690697004675e-07	0.000349139944517758	0.424859684827964
ENSMUSG00000094065	ENSMUSG00000094065	Gm21541	E2.vs.E3_in_TAC	1.26804648135861e-06	0.000447354527205757	-3.07624598271055
ENSMUSG00000051965	ENSMUSG00000051965	Nanos2	E2.vs.E3_in_TAC	3.6732274787217e-06	0.00126413892386363	0.887587839183739
ENSMUSG00000049130	ENSMUSG00000049130	C5ar1	E2.vs.E3_in_TAC	4.48757534528877e-06	0.00151010362350002	0.860075705560537
ENSMUSG00000044786	ENSMUSG00000044786	Zfp36	E2.vs.E3_in_TAC	8.40080935174991e-06	0.00274255079031083	0.432549871878756
ENSMUSG00000097079	ENSMUSG00000097079	Gm26604	E2.vs.E3_in_TAC	1.41047890685309e-05	0.0045369713425879	-0.936789569908323
ENSMUSG00000092624	ENSMUSG00000092624	Gm3654	E2.vs.E3_in_TAC	1.92674115865097e-05	0.00585327907821842	2.0109580361955
ENSMUSG00000096768	ENSMUSG00000096768	Erdr1	E2.vs.E3_in_TAC	1.68728949220449e-05	0.00527229758042697	3.9980025046653
ENSMUSG00000030598	ENSMUSG00000030598	Fbxo17	E2.vs.E3_in_TAC	1.65566643959749e-05	0.00524846261352405	0.431775514800398
ENSMUSG00000101135	ENSMUSG00000101135	Gm17981	E2.vs.E3_in_TAC	2.52248858912826e-05	0.00755813601506882	-1.59553436683114
ENSMUSG00000080777	ENSMUSG00000080777	Gm15365	E2.vs.E3_in_TAC	3.12593644901742e-05	0.00923967674991323	1.20606079378261
ENSMUSG00000070709	ENSMUSG00000070709	1700049G17Rik	E2.vs.E3_in_TAC	1.88333531498895e-05	0.00580199906264131	0.343998775462288
ENSMUSG00000058818	ENSMUSG00000058818	Pirb	E2.vs.E3_in_TAC	3.54110013403269e-05	0.0103272644308929	-0.809591717629973
ENSMUSG00000085773	ENSMUSG00000085773	Gm16233	E2.vs.E3_in_TAC	4.27598170888804e-05	0.0123063878840142	0.736983756850622
ENSMUSG00000093909	ENSMUSG00000093909	Gm3883	E2.vs.E3_in_TAC	5.02669038001833e-05	0.0142790647639144	-1.05007816250569
ENSMUSG00000051627	ENSMUSG00000051627	Hist1h1e	E2.vs.E3_in_TAC	9.53891032400435e-05	0.0251379018695117	-0.858749986628252
ENSMUSG00000084347	ENSMUSG00000084347	Akt2-ps	E2.vs.E3_in_TAC	6.37771268314525e-05	0.0178845781433892	-0.27978899728886
ENSMUSG00000081058	ENSMUSG00000081058	Hist2h3c2	E2.vs.E3_in_TAC	8.25591434309208e-05	0.0222940264724016	-0.499403583481994
ENSMUSG00000043290	ENSMUSG00000043290	Zfp784	E2.vs.E3_in_TAC	7.78197653641716e-05	0.0212768965976316	-0.327956534406761
ENSMUSG00000099871	ENSMUSG00000099871	Gm21742	E2.vs.E3_in_TAC	0.000172867534564099	0.0424846245339386	3.05635442552515
ENSMUSG00000097068	ENSMUSG00000097068	Gm26760	E2.vs.E3_in_TAC	0.000134049193852938	0.0340936978737827	-0.811525760564614
ENSMUSG00000073791	ENSMUSG00000073791	Efcab7	E2.vs.E3_in_TAC	0.000132939529878679	0.0340936978737827	0.391222508506961
ENSMUSG00000098657	ENSMUSG00000098657	Gm27675	E2.vs.E3_in_TAC	0.00015878026426973	0.0399195485100207	0.26999687494448
ENSMUSG00000021624	ENSMUSG00000021624	Cd180	E2.vs.E3_in_TAC	0.000172446928723261	0.0424846245339386	-0.450823173708071
ENSMUSG00000037166	ENSMUSG00000037166	Ppp1r14a	E2.vs.E3_in_TAC	0.000175493710807291	0.0426508215165319	0.388281418534176
ENSMUSG00000072774	ENSMUSG00000072774	Zfp951	E2.vs.E3_in_TAC	0.000187034192014371	0.0449560316695641	0.447896427656852
ENSMUSG000000736431	ENSMUSG00000073643	Wdfy1	E2.vs.E4_in_TAC	6.6638335570248e-28	4.85860104642678e-24	1.9090850627213
ENSMUSG000000851051	ENSMUSG00000085105	Gm12758	E2.vs.E4_in_TAC	5.17545155051927e-30	1.13202651764508e-25	4.36321083654105
ENSMUSG000000939541	ENSMUSG00000093954	Gm28049	E2.vs.E4_in_TAC	1.76778892636023e-28	1.93334235931387e-24	-7.2067497607141
ENSMUSG000000539851	ENSMUSG00000053985	Zfp14	E2.vs.E4_in_TAC	4.85883646921086e-25	1.34834744023332e-21	-1.07717901575928
ENSMUSG000000790121	ENSMUSG00000079012	Serpina3m	E2.vs.E4_in_TAC	1.69353251912768e-26	9.26065919771994e-23	-5.35859422426213
ENSMUSG000000978421	ENSMUSG00000097842	9330104G04Rik	E2.vs.E4_in_TAC	4.93155009457622e-25	1.34834744023332e-21	2.6779297597058
ENSMUSG000000989001	ENSMUSG00000098900	Gm18190	E2.vs.E4_in_TAC	3.17562756387526e-25	1.15767502841073e-21	3.46135165892619
ENSMUSG000000956751	ENSMUSG00000095675	Ccl21b	E2.vs.E4_in_TAC	2.01829535383994e-24	4.41461742745409e-21	-5.86044850982358
ENSMUSG000000210911	ENSMUSG00000021091	Serpina3n	E2.vs.E4_in_TAC	2.37249464118425e-22	4.32446460721859e-19	-2.49989370404974
ENSMUSG000000957301	ENSMUSG00000095730	Vmn2r29	E2.vs.E4_in_TAC	2.27313613126471e-23	4.52002787265027e-20	3.35779850340377
ENSMUSG000000915421	ENSMUSG00000091542	Gm17167	E2.vs.E4_in_TAC	1.14914598759293e-25	5.02705403732404e-22	-5.81836107023708
ENSMUSG000000968621	ENSMUSG00000096862	Gm13301	E2.vs.E4_in_TAC	1.84238827550256e-24	4.41461742745409e-21	-5.56880297647795
ENSMUSG000000636811	ENSMUSG00000063681	Crb1	E2.vs.E4_in_TAC	2.94929898434393e-20	4.60785833461105e-17	-1.74341883527527
ENSMUSG000000254531	ENSMUSG00000025453	Nnt	E2.vs.E4_in_TAC	7.04197469283076e-20	9.62681952851795e-17	0.897661885977295
ENSMUSG000000738781	ENSMUSG00000073878	Gm13304	E2.vs.E4_in_TAC	1.76292115559868e-20	2.96618264895461e-17	-4.51037047485606
ENSMUSG000000915531	ENSMUSG00000091553	Serpina3e-ps	E2.vs.E4_in_TAC	4.74133449074412e-20	6.91381395440308e-17	-4.25158394793716
ENSMUSG000000582071	ENSMUSG00000058207	Serpina3k	E2.vs.E4_in_TAC	8.60506971393304e-20	1.10716876384034e-16	-6.51925388140521
ENSMUSG000000874671	ENSMUSG00000087467	Gm13601	E2.vs.E4_in_TAC	2.91409437643387e-18	3.1869993147869e-15	2.39600671683376
ENSMUSG000001005831	ENSMUSG00000100583	Gm29443	E2.vs.E4_in_TAC	5.40689525422444e-19	6.57027888309173e-16	3.78318535337105
ENSMUSG000000528611	ENSMUSG00000052861	Dnah6	E2.vs.E4_in_TAC	1.4541631175344e-17	1.51461475570619e-14	-0.893328143170591
ENSMUSG000000766121	ENSMUSG00000076612	Ighg2c	E2.vs.E4_in_TAC	1.77725129034205e-17	1.76699170334781e-14	4.3840098796109
ENSMUSG000000633051	ENSMUSG00000063305	Psg20	E2.vs.E4_in_TAC	6.00635697311388e-19	6.91458137225894e-16	-3.92285101195319
ENSMUSG000000794941	ENSMUSG00000079494	Cml5	E2.vs.E4_in_TAC	9.37831978812497e-17	8.91878211850685e-14	1.46306806215935
ENSMUSG000000743611	ENSMUSG00000074361	C5ar2	E2.vs.E4_in_TAC	1.30850938291677e-15	1.14484102930154e-12	2.17875915923383
ENSMUSG000000668381	ENSMUSG00000066838	Zfp772	E2.vs.E4_in_TAC	4.00458976939511e-15	3.36893815484535e-12	0.664388079785805
ENSMUSG000000539641	ENSMUSG00000053964	Lgals4	E2.vs.E4_in_TAC	5.1132512087223e-15	3.9943622745851e-12	1.30350615077265
ENSMUSG000000978091	ENSMUSG00000097809	Gm26554	E2.vs.E4_in_TAC	1.56024732821994e-16	1.42197040875645e-13	-3.74698816065311
ENSMUSG000000634581	ENSMUSG00000063458	1700112E06Rik	E2.vs.E4_in_TAC	8.47366010874835e-15	6.17814558528842e-12	-1.10484701994931
ENSMUSG000000586611	ENSMUSG00000058661	Gm7452	E2.vs.E4_in_TAC	6.88150797750156e-15	5.19031806868592e-12	-1.96912253461118
ENSMUSG000000459481	ENSMUSG00000045948	Mrps12	E2.vs.E4_in_TAC	1.07141534470894e-14	7.55969930155441e-12	0.673451595041081
ENSMUSG000000683031	ENSMUSG00000068303	Spr-ps1	E2.vs.E4_in_TAC	4.45840146877661e-15	3.61180056765003e-12	-2.9503256613628
ENSMUSG000000621321	ENSMUSG00000062132	Arhgap33os	E2.vs.E4_in_TAC	2.0983036107109e-14	1.43425608990873e-11	-3.7433815488693
ENSMUSG000000517351	ENSMUSG00000051735	Rinl	E2.vs.E4_in_TAC	7.76577168064228e-14	4.99590364619672e-11	-0.845084485035738
ENSMUSG000000413771	ENSMUSG00000041377	Ninj2	E2.vs.E4_in_TAC	1.25749420414822e-13	7.64032520203722e-11	1.1087185880544
ENSMUSG000000989751	ENSMUSG00000098975	Gm27177	E2.vs.E4_in_TAC	6.34255130057418e-14	4.20395832113512e-11	-4.67205240327116
ENSMUSG000000469521	ENSMUSG00000046952	Gm5815	E2.vs.E4_in_TAC	3.23402761288674e-13	1.91183475612626e-10	-1.9876882034425
ENSMUSG000000299941	ENSMUSG00000029994	Anxa4	E2.vs.E4_in_TAC	3.50604615113071e-13	2.01809861746532e-10	-0.761828291658536
ENSMUSG000000666771	ENSMUSG00000066677	Pydc3	E2.vs.E4_in_TAC	1.15281744512792e-13	7.2044502792237e-11	-3.58311455411103
ENSMUSG000000896941	ENSMUSG00000089694	Gm4477	E2.vs.E4_in_TAC	2.74246633197293e-12	1.53810169433959e-09	-1.16585149788267
ENSMUSG000000304131	ENSMUSG00000030413	Pglyrp1	E2.vs.E4_in_TAC	4.006982729356e-12	2.13767642046838e-09	1.37322264128361
ENSMUSG000001032601	ENSMUSG00000103260	RP23-292F19.4	E2.vs.E4_in_TAC	3.35036844935168e-12	1.83206522731673e-09	-1.85998370413381
ENSMUSG000000044461	ENSMUSG00000004446	Bid	E2.vs.E4_in_TAC	1.32945677251994e-11	6.76260650821594e-09	0.462601914195897
ENSMUSG000000790131	ENSMUSG00000079013	Serpina3j	E2.vs.E4_in_TAC	6.1213047658794e-12	3.18788807485905e-09	-2.68231176806824
ENSMUSG000000528331	ENSMUSG00000052833	Sae1	E2.vs.E4_in_TAC	1.4015516793412e-11	6.96730451868866e-09	-0.306955092515378
ENSMUSG000000609621	ENSMUSG00000060962	Dmkn	E2.vs.E4_in_TAC	8.82195507423874e-11	4.19483963780052e-08	0.849361151596508
ENSMUSG000000839291	ENSMUSG00000083929	Gm10600	E2.vs.E4_in_TAC	2.50771980657458e-11	1.21891900731568e-08	-3.81685768488279
ENSMUSG000000766171	ENSMUSG00000076617	Ighm	E2.vs.E4_in_TAC	9.46873765045189e-11	4.40658933251775e-08	0.738449056228847
ENSMUSG000000409871	ENSMUSG00000040987	Mill2	E2.vs.E4_in_TAC	1.76145154539843e-10	8.02671451093746e-08	-0.71227872959654
ENSMUSG000000374661	ENSMUSG00000037466	4930427A07Rik	E2.vs.E4_in_TAC	5.9018302643272e-10	2.6345047626863e-07	-0.709261720506581
ENSMUSG000000378601	ENSMUSG00000037860	Aim2	E2.vs.E4_in_TAC	1.14142687512491e-09	4.99328600792144e-07	-0.879586634678854
ENSMUSG000000712261	ENSMUSG00000071226	Cecr2	E2.vs.E4_in_TAC	1.28851303003711e-09	5.52620500117679e-07	-0.377759666132481
ENSMUSG000000047981	ENSMUSG00000004798	Ulk2	E2.vs.E4_in_TAC	1.50593632629356e-09	6.33448947404212e-07	0.45621665930098
ENSMUSG000001001741	ENSMUSG00000100174	Gm28719	E2.vs.E4_in_TAC	2.79123892427584e-09	1.1519390375601e-06	-2.15718901131103
ENSMUSG000000315621	ENSMUSG00000031562	Dctd	E2.vs.E4_in_TAC	3.98591297002041e-09	1.58516135260466e-06	0.52042159739886
ENSMUSG000000667601	ENSMUSG00000066760	Psg16	E2.vs.E4_in_TAC	3.83688903100905e-09	1.55415321806039e-06	-0.462222416470601
ENSMUSG000000055531	ENSMUSG00000005553	Atp4a	E2.vs.E4_in_TAC	1.01294444869561e-08	3.63215310267525e-06	-0.926374054504534
ENSMUSG000000584021	ENSMUSG00000058402	Zfp420	E2.vs.E4_in_TAC	6.17037798207558e-09	2.36780136143753e-06	0.424309534722202
ENSMUSG000000918111	ENSMUSG00000091811	Inafm1	E2.vs.E4_in_TAC	6.43892883923462e-09	2.42825328449274e-06	0.264499135730375
ENSMUSG000000599751	ENSMUSG00000059975	Zfp74	E2.vs.E4_in_TAC	7.11977250031456e-09	2.63950481185391e-06	-0.303353939687659
ENSMUSG000000997591	ENSMUSG00000099759	RP23-152O2.3	E2.vs.E4_in_TAC	2.51891301576811e-08	8.7454260942692e-06	1.14003109867297
ENSMUSG000000607911	ENSMUSG00000060791	Gmfg	E2.vs.E4_in_TAC	5.37858226155146e-08	1.80993430472177e-05	-0.763497479121258
ENSMUSG000000398301	ENSMUSG00000039830	Olig2	E2.vs.E4_in_TAC	4.44814528368452e-08	1.52022315296924e-05	-0.338295698012856
ENSMUSG000000491231	ENSMUSG00000049123	Catsperg2	E2.vs.E4_in_TAC	8.78873333684567e-08	2.78602846778008e-05	-1.44264039535133
ENSMUSG000000111711	ENSMUSG00000011171	Vipr2	E2.vs.E4_in_TAC	5.52158900158682e-08	1.82990479138952e-05	0.780301853845708
ENSMUSG000000336341	ENSMUSG00000033634	Cml2	E2.vs.E4_in_TAC	1.12201800827686e-07	3.40859720764441e-05	-0.62423074598813
ENSMUSG000000303211	ENSMUSG00000030321	Efcab12	E2.vs.E4_in_TAC	7.99528707003933e-08	2.57177814827898e-05	0.399590075569692
ENSMUSG000000965741	ENSMUSG00000096574	Gm2956	E2.vs.E4_in_TAC	1.71455841782639e-07	4.9345442464627e-05	-1.59150519673912
ENSMUSG000000326671	ENSMUSG00000032667	Pon2	E2.vs.E4_in_TAC	9.89594496780085e-08	3.04864794761561e-05	0.308691678963005
ENSMUSG000000352991	ENSMUSG00000035299	Mid1	E2.vs.E4_in_TAC	1.61295288106325e-07	4.70401578233286e-05	1.54827406095123
ENSMUSG000000939091	ENSMUSG00000093909	Gm3883	E2.vs.E4_in_TAC	2.32819471853844e-07	6.52879526648605e-05	-1.32754720868877
ENSMUSG000000305981	ENSMUSG00000030598	Fbxo17	E2.vs.E4_in_TAC	1.83742492729834e-07	5.21947992659695e-05	0.510228604001043
ENSMUSG000000060211	ENSMUSG00000006021	Kptn	E2.vs.E4_in_TAC	1.43992321635114e-07	4.3056689689557e-05	-0.354712064550701
ENSMUSG000000335081	ENSMUSG00000033508	Asprv1	E2.vs.E4_in_TAC	2.66243447798742e-07	7.10188162646572e-05	0.886127972891587
ENSMUSG000000414811	ENSMUSG00000041481	Serpina3g	E2.vs.E4_in_TAC	2.52682214182456e-07	6.99609882381376e-05	-0.615155663205057
ENSMUSG000000743581	ENSMUSG00000074358	Ccdc61	E2.vs.E4_in_TAC	3.37011374475494e-07	8.77553546893152e-05	0.609423190882355
ENSMUSG000000266761	ENSMUSG00000026676	Ccdc3	E2.vs.E4_in_TAC	2.8593506155978e-07	7.53525012228563e-05	0.290538643901062
ENSMUSG000000420631	ENSMUSG00000042063	Zfp386	E2.vs.E4_in_TAC	2.65473847851763e-07	7.10188162646572e-05	-0.393325882006932
ENSMUSG000000629951	ENSMUSG00000062995	Ica1	E2.vs.E4_in_TAC	2.64999517083792e-07	7.10188162646572e-05	0.273689949016338
ENSMUSG000000093761	ENSMUSG00000009376	Met	E2.vs.E4_in_TAC	6.31414626303927e-07	0.000156942410467566	0.416517906073456
ENSMUSG000000790141	ENSMUSG00000079014	Serpina3i	E2.vs.E4_in_TAC	1.38343249884891e-06	0.00032396068727474	-1.50355657141753
ENSMUSG000000519651	ENSMUSG00000051965	Nanos2	E2.vs.E4_in_TAC	1.50256547186684e-06	0.000340687911406522	0.842323899593521
ENSMUSG000000852641	ENSMUSG00000085264	Gm15581	E2.vs.E4_in_TAC	1.76431358460281e-06	0.000385908310360172	1.59433458251458
ENSMUSG000000447861	ENSMUSG00000044786	Zfp36	E2.vs.E4_in_TAC	1.37233946160937e-06	0.00032396068727474	0.434683571576232
ENSMUSG000000745781	ENSMUSG00000074578	1500012F01Rik	E2.vs.E4_in_TAC	9.24165760768837e-07	0.000227126715565132	-0.364989869839561
ENSMUSG000000481081	ENSMUSG00000048108	Tmem72	E2.vs.E4_in_TAC	1.22958835389234e-06	0.000298830956274301	-0.740299042581828
ENSMUSG000000724871	ENSMUSG00000072487	Mroh5	E2.vs.E4_in_TAC	1.51084567304131e-06	0.000340687911406522	0.588292582447719
ENSMUSG000000663631	ENSMUSG00000066363	Serpina3f	E2.vs.E4_in_TAC	2.56078415121407e-06	0.000533447921328622	-1.69754256979828
ENSMUSG000001001641	ENSMUSG00000100164	2610306M01Rik	E2.vs.E4_in_TAC	1.46183057099284e-06	0.000336574948203436	-0.367368223398327
ENSMUSG000000865261	ENSMUSG00000086526	Gm12762	E2.vs.E4_in_TAC	2.66197060492585e-06	0.000549295123033425	-1.4573047644019
ENSMUSG000000532281	ENSMUSG00000053228	Ceacam3	E2.vs.E4_in_TAC	2.28046525136426e-06	0.000484277829544568	1.81400488100383
ENSMUSG000000362511	ENSMUSG00000036251	Trpm8	E2.vs.E4_in_TAC	2.84782381246149e-06	0.000576763428240464	0.756247749517798
ENSMUSG000001018131	ENSMUSG00000101813	Gm28503	E2.vs.E4_in_TAC	3.53191955624049e-06	0.000671513876478418	1.2550572398656
ENSMUSG000000538981	ENSMUSG00000053898	Ech1	E2.vs.E4_in_TAC	1.53900058660514e-06	0.000343495508477695	0.370018291586293
ENSMUSG000000940651	ENSMUSG00000094065	Gm21541	E2.vs.E4_in_TAC	3.30366719378261e-06	0.000641279158556326	-2.5944093373408
ENSMUSG000000056671	ENSMUSG00000005667	Mthfd2	E2.vs.E4_in_TAC	2.0653081704819e-06	0.000442887113852457	-0.324055669422474
ENSMUSG000000967681	ENSMUSG00000096768	Erdr1	E2.vs.E4_in_TAC	3.48028549431583e-06	0.000667756882606756	3.99978446664668
ENSMUSG000001041131	ENSMUSG00000104113	RP24-427N13.6	E2.vs.E4_in_TAC	3.84777026596229e-06	0.000710615869635386	-0.559533306673552
ENSMUSG000000239181	ENSMUSG00000023918	Gpr115	E2.vs.E4_in_TAC	2.96279572578871e-06	0.000589138462819787	0.340454242969225
ENSMUSG000000223711	ENSMUSG00000022371	Col14a1	E2.vs.E4_in_TAC	3.86610380316422e-06	0.000710615869635386	0.383670159257644
ENSMUSG000000400841	ENSMUSG00000040084	Bub1b	E2.vs.E4_in_TAC	4.34611975721719e-06	0.000792188978746763	0.769409363241722
ENSMUSG000000242131	ENSMUSG00000024213	Nudt3	E2.vs.E4_in_TAC	2.7834622660363e-06	0.000568996917243102	-0.286465633300268
ENSMUSG000000978121	ENSMUSG00000097812	Gm26812	E2.vs.E4_in_TAC	7.20033303639197e-06	0.00122087507368218	-2.29435193258802
ENSMUSG000000734851	ENSMUSG00000073485	H3f3aos	E2.vs.E4_in_TAC	6.62509462619884e-06	0.00114102909258935	-0.487803623909905
ENSMUSG000000301701	ENSMUSG00000030170	Wnt5b	E2.vs.E4_in_TAC	6.54418247360922e-06	0.00113603891464488	0.361733286975425
ENSMUSG000000859111	ENSMUSG00000085911	Gm14061	E2.vs.E4_in_TAC	9.80480065516925e-06	0.00154860503327026	0.755928069496198
ENSMUSG000000982041	ENSMUSG00000098204	Gm26984	E2.vs.E4_in_TAC	9.02864822769881e-06	0.00145208546091512	-0.554498207083592
ENSMUSG000000380071	ENSMUSG00000038007	Acer2	E2.vs.E4_in_TAC	4.85862521932113e-06	0.000871087782149271	0.506654447234951
ENSMUSG000000748901	ENSMUSG00000074890	Lcmt2	E2.vs.E4_in_TAC	5.37759377897752e-06	0.000948581521996574	-0.301379003444572
ENSMUSG000000896331	ENSMUSG00000089633	A230009B12Rik	E2.vs.E4_in_TAC	7.0556552964069e-06	0.00120569022108053	-0.392778687736322
ENSMUSG000000970681	ENSMUSG00000097068	Gm26760	E2.vs.E4_in_TAC	9.8411786048812e-06	0.00154860503327026	-0.883123790157414
ENSMUSG000000986571	ENSMUSG00000098657	Gm27675	E2.vs.E4_in_TAC	8.06772906355509e-06	0.00131690625229209	0.301743755584865
ENSMUSG000000937391	ENSMUSG00000093739	Gm20692	E2.vs.E4_in_TAC	1.36333011530996e-05	0.0020517335373093	-0.903403235972422
ENSMUSG000000238051	ENSMUSG00000023805	Synj2	E2.vs.E4_in_TAC	4.58720226841403e-06	0.000829222109231571	-0.263797036564138
ENSMUSG000000295171	ENSMUSG00000029517	Ankrd7	E2.vs.E4_in_TAC	1.70809645727862e-05	0.00247425124569902	1.2170719867137
ENSMUSG000000551481	ENSMUSG00000055148	Klf2	E2.vs.E4_in_TAC	1.23500407856826e-05	0.0018916740865031	0.602486987601381
ENSMUSG000000924921	ENSMUSG00000092492	B230208B08Rik	E2.vs.E4_in_TAC	1.36951079617409e-05	0.0020517335373093	-0.682693879886159
ENSMUSG000000231221	ENSMUSG00000023122	Sult1c2	E2.vs.E4_in_TAC	2.17478528890733e-05	0.00298698016128056	-0.994922033666578
ENSMUSG000000001841	ENSMUSG00000000184	Ccnd2	E2.vs.E4_in_TAC	7.96815424621287e-06	0.00131043186336402	0.271099995733876
ENSMUSG000000541361	ENSMUSG00000054136	Adm2	E2.vs.E4_in_TAC	2.0408611438533e-05	0.00284329654773906	-2.96967442089738
ENSMUSG000000990981	ENSMUSG00000099098	1110035H17Rik	E2.vs.E4_in_TAC	2.59518842942835e-05	0.00338745736035269	1.0273601396782
ENSMUSG000000843471	ENSMUSG00000084347	Akt2-ps	E2.vs.E4_in_TAC	1.33997023435156e-05	0.00203535895388693	-0.28077118219588
ENSMUSG000000024771	ENSMUSG00000002477	Snrpd1	E2.vs.E4_in_TAC	9.00778544120489e-06	0.00145208546091512	-0.293853684268337
ENSMUSG000000460561	ENSMUSG00000046056	Sbsn	E2.vs.E4_in_TAC	1.18535881609981e-05	0.00183881938897526	0.305306421868961
ENSMUSG000000914761	ENSMUSG00000091476	Gm16432	E2.vs.E4_in_TAC	1.38660032554876e-05	0.0020632046884849	0.320597699990765
ENSMUSG000000421891	ENSMUSG00000042189	Tekt3	E2.vs.E4_in_TAC	2.93317809387437e-05	0.00377396496748907	-0.882632585199898
ENSMUSG000000977501	ENSMUSG00000097750	Gm4673	E2.vs.E4_in_TAC	1.5755763515472e-05	0.00231292493539543	-0.34074372258599
ENSMUSG000000796791	ENSMUSG00000079679	Vwde	E2.vs.E4_in_TAC	2.60180513207722e-05	0.00338745736035269	0.998759542091462
ENSMUSG000000491301	ENSMUSG00000049130	C5ar1	E2.vs.E4_in_TAC	2.45243354870329e-05	0.00325103509156286	0.687615333565379
ENSMUSG000000552711	ENSMUSG00000055271	9330161L09Rik	E2.vs.E4_in_TAC	2.22960561342807e-05	0.00301038046805631	-0.449323787916136
ENSMUSG000000500711	ENSMUSG00000050071	Bex1	E2.vs.E4_in_TAC	1.23672744648628e-05	0.0018916740865031	-0.378678446336638
ENSMUSG000000788971	ENSMUSG00000078897	Gm4724	E2.vs.E4_in_TAC	3.83525143038054e-05	0.00460925574377547	-2.01666468718516
ENSMUSG000000316201	ENSMUSG00000031620	1700007B14Rik	E2.vs.E4_in_TAC	3.59753332684866e-05	0.00439602494179669	1.55758609575025
ENSMUSG000000030321	ENSMUSG00000003032	Klf4	E2.vs.E4_in_TAC	2.07354062458004e-05	0.00287054139755944	0.548580237929181
ENSMUSG000000707091	ENSMUSG00000070709	1700049G17Rik	E2.vs.E4_in_TAC	1.84832499588726e-05	0.00262522159967805	0.308412737982875
ENSMUSG000000861881	ENSMUSG00000086188	Gm15169	E2.vs.E4_in_TAC	3.56080095032491e-05	0.00437558422395825	2.49807890686517
ENSMUSG000000014941	ENSMUSG00000001494	Sost	E2.vs.E4_in_TAC	4.16341015714238e-05	0.00486985403033023	-0.692730026513134
ENSMUSG000000347381	ENSMUSG00000034738	Nostrin	E2.vs.E4_in_TAC	2.76626548235421e-05	0.00358026774529784	0.451687106354644
ENSMUSG000000635941	ENSMUSG00000063594	Gng8	E2.vs.E4_in_TAC	3.98675965233948e-05	0.00468830074600115	0.452207091344969
ENSMUSG000001011351	ENSMUSG00000101135	Gm17981	E2.vs.E4_in_TAC	7.05265732766498e-05	0.00758466078349171	-1.32311707337266
ENSMUSG000000323111	ENSMUSG00000032311	Nrg4	E2.vs.E4_in_TAC	5.18946124564337e-05	0.00582097876030551	0.317841903388918
ENSMUSG000000381731	ENSMUSG00000038173	Enpp6	E2.vs.E4_in_TAC	3.29705197274957e-05	0.0040975237386336	-0.297104777605894
ENSMUSG000000856011	ENSMUSG00000085601	Gm4969	E2.vs.E4_in_TAC	7.39538700779653e-05	0.00777688942411219	0.589164877948128
ENSMUSG000000515271	ENSMUSG00000051527	Usp29	E2.vs.E4_in_TAC	3.02507787113449e-05	0.0038247126170708	0.269849957180647
ENSMUSG000000858131	ENSMUSG00000085813	Gm15870	E2.vs.E4_in_TAC	8.90907724639215e-05	0.00877784894641151	-0.631662420654871
ENSMUSG000000998711	ENSMUSG00000099871	Gm21742	E2.vs.E4_in_TAC	9.62337147539615e-05	0.00924972556794699	2.87997537885844
ENSMUSG000000237951	ENSMUSG00000023795	Pisd-ps2	E2.vs.E4_in_TAC	3.32560280453193e-05	0.00410965594031225	0.656679330996305
ENSMUSG000000216401	ENSMUSG00000021640	Naip1	E2.vs.E4_in_TAC	9.09858009949082e-05	0.00888451975518583	0.624777324589775
ENSMUSG000000875001	ENSMUSG00000087500	Gm12426	E2.vs.E4_in_TAC	0.000103612316897218	0.00976858710126228	0.768991376319652
ENSMUSG000000475861	ENSMUSG00000047586	Nccrp1	E2.vs.E4_in_TAC	0.00010087644436149	0.00955182020570935	-0.787063009054882
ENSMUSG000000791051	ENSMUSG00000079105	C7	E2.vs.E4_in_TAC	7.38818118477302e-05	0.00777688942411219	0.335266435622876
ENSMUSG000000385601	ENSMUSG00000038560	Sp6	E2.vs.E4_in_TAC	7.273577112816e-05	0.00776072937505485	-0.448185499990075
ENSMUSG000000274341	ENSMUSG00000027434	Nkx2-2	E2.vs.E4_in_TAC	5.87789488475325e-05	0.00646066305599034	-0.303332826157128
ENSMUSG000001008761	ENSMUSG00000100876	2810454H06Rik	E2.vs.E4_in_TAC	8.36587314310745e-05	0.00843256881378753	-0.574152529118376
ENSMUSG000000308731	ENSMUSG00000030873	Scnn1b	E2.vs.E4_in_TAC	0.000119900121848855	0.0107924912148148	0.893380522419503
ENSMUSG000000952581	ENSMUSG00000095258	Gm10593	E2.vs.E4_in_TAC	0.000133469403150492	0.0116309810960586	-1.43619653321411
ENSMUSG000000852351	ENSMUSG00000085235	Gm12576	E2.vs.E4_in_TAC	0.000107586888101923	0.0100264802238358	-0.718251711731182
ENSMUSG000000203031	ENSMUSG00000020303	Stc2	E2.vs.E4_in_TAC	7.07388469726287e-05	0.00758466078349171	-0.396248084147551
ENSMUSG000000382421	ENSMUSG00000038242	Aox4	E2.vs.E4_in_TAC	8.76068124934781e-05	0.00870799797525473	0.282476430744657
ENSMUSG000000286021	ENSMUSG00000028602	Tnfrsf8	E2.vs.E4_in_TAC	8.5752356602683e-05	0.00856466345192003	0.566994965275808
ENSMUSG000000319911	ENSMUSG00000031991	Spata19	E2.vs.E4_in_TAC	0.000163613933164215	0.0132056367531397	0.616259565970564
ENSMUSG000000508541	ENSMUSG00000050854	Tmem125	E2.vs.E4_in_TAC	6.40154116411823e-05	0.0070010454941379	-0.283207666991679
ENSMUSG000000607151	ENSMUSG00000060715	1700019A02Rik	E2.vs.E4_in_TAC	0.000152230421932901	0.0128561236252446	0.511379931451858
ENSMUSG000000563321	ENSMUSG00000056332	Gm16294	E2.vs.E4_in_TAC	0.000149406439144371	0.0126665389279257	0.596222320787787
ENSMUSG000000794951	ENSMUSG00000079495	Gm11128	E2.vs.E4_in_TAC	0.000124953093466621	0.0111101585910382	0.38547265528894
ENSMUSG000000731971	ENSMUSG00000073197	5730507C01Rik	E2.vs.E4_in_TAC	0.000189533350078991	0.0147532489903123	0.81965163865754
ENSMUSG000000766131	ENSMUSG00000076613	Ighg2b	E2.vs.E4_in_TAC	0.000210060919798089	0.016008843344545	2.30185646601606
ENSMUSG000000522761	ENSMUSG00000052276	Ostn	E2.vs.E4_in_TAC	0.000173662391983563	0.0137627445646974	-0.716172874424787
ENSMUSG000000289711	ENSMUSG00000028971	Cort	E2.vs.E4_in_TAC	0.000137530506251163	0.0118810459213342	-0.542984581796325
ENSMUSG000000328181	ENSMUSG00000032818	Loxhd1	E2.vs.E4_in_TAC	0.000169048514291627	0.0134948837704407	0.547980508851611
ENSMUSG000000830411	ENSMUSG00000083041	Gm9835	E2.vs.E4_in_TAC	0.000220677142388282	0.0165871860325048	-1.52151213466596
ENSMUSG000000810581	ENSMUSG00000081058	Hist2h3c2	E2.vs.E4_in_TAC	0.000128818665045075	0.0113158661065499	-0.431656538334759
ENSMUSG000000542061	ENSMUSG00000054206	Gzmm	E2.vs.E4_in_TAC	0.000124470204495586	0.0111101585910382	-0.335185937744259
ENSMUSG000000787221	ENSMUSG00000078722	Gm12394	E2.vs.E4_in_TAC	0.000236159797513999	0.0174510920642693	-0.666471197387785
ENSMUSG000000509301	ENSMUSG00000050930	Map10	E2.vs.E4_in_TAC	9.65431600030427e-05	0.00924972556794699	-0.291640316474195
ENSMUSG000000924471	ENSMUSG00000092447	Gm7696	E2.vs.E4_in_TAC	0.000251407789669782	0.0182692444632795	-0.963385664340524
ENSMUSG000000240421	ENSMUSG00000024042	Sik1	E2.vs.E4_in_TAC	8.99922364887004e-05	0.00882690667586252	0.625060192617318
ENSMUSG000000868441	ENSMUSG00000086844	B230206H07Rik	E2.vs.E4_in_TAC	0.000116826680015042	0.0106472915498709	-0.490491502544842
ENSMUSG000000414491	ENSMUSG00000041449	Serpina3h	E2.vs.E4_in_TAC	0.000270340754557323	0.0190747204013946	-0.696735917355861
ENSMUSG000000369151	ENSMUSG00000036915	Kirrel2	E2.vs.E4_in_TAC	0.000115318686825955	0.0105566699208861	-0.515775471213947
ENSMUSG000000427501	ENSMUSG00000042750	Bex2	E2.vs.E4_in_TAC	7.85238239584904e-05	0.00806362254199089	-0.268359437520995
ENSMUSG000000820881	ENSMUSG00000082088	Gm15753	E2.vs.E4_in_TAC	0.000260425594364273	0.0186141682859101	-0.51849325632214
ENSMUSG000000199921	ENSMUSG00000019992	Mtfr2	E2.vs.E4_in_TAC	0.00024397552903904	0.0178477483166252	0.393009848676602
ENSMUSG000000185811	ENSMUSG00000018581	Dnah11	E2.vs.E4_in_TAC	0.00011452477701792	0.0105566699208861	0.386512984689573
ENSMUSG000000915151	ENSMUSG00000091515	Zfp422-rs1	E2.vs.E4_in_TAC	0.000355763786151499	0.0231606930198578	-0.833207674091803
ENSMUSG000000353731	ENSMUSG00000035373	Ccl7	E2.vs.E4_in_TAC	0.00032699490309996	0.0217396945760043	0.734616508411429
ENSMUSG000000530071	ENSMUSG00000053007	Creb5	E2.vs.E4_in_TAC	0.000163462579764934	0.0132056367531397	-0.394523213771584
ENSMUSG000000788651	ENSMUSG00000078865	Gm14406	E2.vs.E4_in_TAC	0.000362009419737825	0.0234267220056966	0.759113945016013
ENSMUSG000000361961	ENSMUSG00000036196	Slc26a8	E2.vs.E4_in_TAC	0.000160531178901728	0.0131253720823294	0.273460069894685
ENSMUSG000000974861	ENSMUSG00000097486	Gm17733	E2.vs.E4_in_TAC	0.000248191587893807	0.0180956486733375	-0.308952552420203
ENSMUSG000000946951	ENSMUSG00000094695	Gm21953	E2.vs.E4_in_TAC	0.000404321252338188	0.0253401683449661	-0.709119480753722
ENSMUSG000000903581	ENSMUSG00000090358	Gm2822	E2.vs.E4_in_TAC	0.000379783266001083	0.0241482540036096	-0.57970516083405
ENSMUSG000000425541	ENSMUSG00000042554	Zp3r	E2.vs.E4_in_TAC	0.000434550618730618	0.0264586288274058	0.626697650994386
ENSMUSG000000502111	ENSMUSG00000050211	Pla2g4e	E2.vs.E4_in_TAC	0.000158711580677719	0.0130999939779764	0.323404253980535
ENSMUSG000000496491	ENSMUSG00000049649	Gpr3	E2.vs.E4_in_TAC	0.000199043563051921	0.0152760696653848	0.374864358509303
ENSMUSG000000628221	ENSMUSG00000062822	4833420G17Rik	E2.vs.E4_in_TAC	0.00013433399906186	0.0116598712757146	0.312240052589957
ENSMUSG000000363621	ENSMUSG00000036362	P2ry13	E2.vs.E4_in_TAC	0.000157467155021015	0.0130784412505231	-0.300533151715532
ENSMUSG000000199871	ENSMUSG00000019987	Arg1	E2.vs.E4_in_TAC	0.000382871221482177	0.0242405559881707	0.54156017304383
ENSMUSG000000165261	ENSMUSG00000016526	Dyrk3	E2.vs.E4_in_TAC	0.000184186655211253	0.0143882668194133	0.29836767281866
ENSMUSG000000926241	ENSMUSG00000092624	Gm3654	E2.vs.E4_in_TAC	0.000557704813426136	0.0305731262758643	1.37245884101703
ENSMUSG000000920211	ENSMUSG00000092021	Gbp11	E2.vs.E4_in_TAC	0.000291617761010596	0.0201216255097311	-0.406160701177071
ENSMUSG000000636891	ENSMUSG00000063689	Hist2h2ab	E2.vs.E4_in_TAC	0.000495263464446254	0.0283583710938034	-0.646531014622926
ENSMUSG000000667971	ENSMUSG00000066797	Zfp648	E2.vs.E4_in_TAC	0.000486358451942841	0.0283519802427871	-0.597706810720275
ENSMUSG000000191221	ENSMUSG00000019122	Ccl9	E2.vs.E4_in_TAC	0.000293964306564377	0.0201563676410113	0.437452116948041
ENSMUSG000000822861	ENSMUSG00000082286	Pisd-ps1	E2.vs.E4_in_TAC	0.000146984649843169	0.0125097091284811	0.684229465187709
ENSMUSG000000900701	ENSMUSG00000090070	Gm16577	E2.vs.E4_in_TAC	0.000582339930285275	0.0311092450898978	0.646494053874998
ENSMUSG000000307751	ENSMUSG00000030775	Trat1	E2.vs.E4_in_TAC	0.000576017989834502	0.0309563673013515	1.00330186021347
ENSMUSG000000730101	ENSMUSG00000073010	Gm5127	E2.vs.E4_in_TAC	0.000501912454200138	0.0286096741173231	0.670077144360648
ENSMUSG000000743551	ENSMUSG00000074355	Gm10676	E2.vs.E4_in_TAC	0.0005676154047507	0.030884208328637	-0.7016411449624
ENSMUSG000000514561	ENSMUSG00000051456	Hspb3	E2.vs.E4_in_TAC	0.000355477152758983	0.0231606930198578	-0.344071080966028
ENSMUSG000000859671	ENSMUSG00000085967	Gm12530	E2.vs.E4_in_TAC	0.000524926864020215	0.0295160033334554	-0.569225085006177
ENSMUSG000000975961	ENSMUSG00000097596	Gm26673	E2.vs.E4_in_TAC	0.0002636132850045	0.0186602374851243	-0.459994245153646
ENSMUSG000000467641	ENSMUSG00000046764	A530053G22Rik	E2.vs.E4_in_TAC	0.000494455087314652	0.0283583710938034	-0.855600091030313
ENSMUSG000001014681	ENSMUSG00000101468	Gm7761	E2.vs.E4_in_TAC	0.00068127152403861	0.0344595801287941	-0.75466692782687
ENSMUSG000000861841	ENSMUSG00000086184	Gm12764	E2.vs.E4_in_TAC	0.000627961485086381	0.0327033370554629	-0.69423911615228
ENSMUSG000001033441	ENSMUSG00000103344	GBP11	E2.vs.E4_in_TAC	0.00040810126303935	0.0253590878592605	-0.386738918894248
ENSMUSG000000545191	ENSMUSG00000054519	Zfp867	E2.vs.E4_in_TAC	0.000238779687652671	0.0175618482176574	-0.353214657812638
ENSMUSG000000188301	ENSMUSG00000018830	Myh11	E2.vs.E4_in_TAC	0.000259377594197627	0.0186141682859101	0.29311957266763
ENSMUSG000000527831	ENSMUSG00000052783	Grk4	E2.vs.E4_in_TAC	0.000325175788994694	0.021716869918573	0.295427012640342
ENSMUSG000000745701	ENSMUSG00000074570	Cass4	E2.vs.E4_in_TAC	0.000565115925491265	0.0308248893722455	-0.489322270153354
ENSMUSG000000477301	ENSMUSG00000047730	Fcgbp	E2.vs.E4_in_TAC	0.000621288029926908	0.0325106054511752	-0.695682456604699
ENSMUSG000000910711	ENSMUSG00000091071	1700030C10Rik	E2.vs.E4_in_TAC	0.000736724304240178	0.0361308760238686	0.915617085847371
ENSMUSG000000208931	ENSMUSG00000020893	Per1	E2.vs.E4_in_TAC	0.000214960215419194	0.0162131889374621	0.519325324975666
ENSMUSG000000374691	ENSMUSG00000037469	Papl	E2.vs.E4_in_TAC	0.000479531357051068	0.0281548387760428	0.539023869416284
ENSMUSG000000524961	ENSMUSG00000052496	Pkdrej	E2.vs.E4_in_TAC	0.000378365009013737	0.0241482540036096	-0.282713990522555
ENSMUSG000000439321	ENSMUSG00000043932	Klri2	E2.vs.E4_in_TAC	0.000907425208895523	0.040811903665972	1.17754337916984
ENSMUSG000000411171	ENSMUSG00000041117	Ccdc8	E2.vs.E4_in_TAC	0.000378847078046019	0.0241482540036096	0.319766947663925
ENSMUSG000000011551	ENSMUSG00000001155	Ftcd	E2.vs.E4_in_TAC	0.000940822833869031	0.0417300996319105	1.04625565759465
ENSMUSG000000906981	ENSMUSG00000090698	Apold1	E2.vs.E4_in_TAC	0.000328931599518082	0.0218021844735122	0.698615808789761
ENSMUSG000000474971	ENSMUSG00000047497	Adamts12	E2.vs.E4_in_TAC	0.000642306388511805	0.0331411641581765	0.48589319930623
ENSMUSG000000701291	ENSMUSG00000070129	Mir136	E2.vs.E4_in_TAC	0.00092125054902108	0.0411234964464043	0.693117566603399
ENSMUSG000000970971	ENSMUSG00000097097	5033426O07Rik	E2.vs.E4_in_TAC	0.000845799283954776	0.0393620590168996	-0.6626667858061
ENSMUSG000000379531	ENSMUSG00000037953	A4gnt	E2.vs.E4_in_TAC	0.000834979133592996	0.0391920570581107	-0.504754998014573
ENSMUSG000000741701	ENSMUSG00000074170	Plekhf1	E2.vs.E4_in_TAC	0.000394056058973592	0.0248391590142057	0.504774028963357
ENSMUSG000000349361	ENSMUSG00000034936	Arl4d	E2.vs.E4_in_TAC	0.000310294427644792	0.0210126006683422	0.57238050867528
ENSMUSG000000752961	ENSMUSG00000075296	Aldh3b2	E2.vs.E4_in_TAC	0.000528319015099254	0.0295547872564348	0.274368798100024
ENSMUSG000000201081	ENSMUSG00000020108	Ddit4	E2.vs.E4_in_TAC	0.000285051591249273	0.0197308020740359	0.394619795363932
ENSMUSG000000748741	ENSMUSG00000074874	Ctla2b	E2.vs.E4_in_TAC	0.000540098711707534	0.030059997763814	0.422189240108031
ENSMUSG000000254791	ENSMUSG00000025479	Cyp2e1	E2.vs.E4_in_TAC	0.0007537050731457	0.0367166838862269	-0.74260629510098
ENSMUSG000000472591	ENSMUSG00000047259	Mc4r	E2.vs.E4_in_TAC	0.000478504388915435	0.0281548387760428	0.380922804147064
ENSMUSG000000787461	ENSMUSG00000078746	Gm20938	E2.vs.E4_in_TAC	0.00109882795725119	0.0460434174501059	-0.900975501641048
ENSMUSG000000273131	ENSMUSG00000027313	Chac1	E2.vs.E4_in_TAC	0.000458493611454138	0.0274757007214695	-0.466159519180366
ENSMUSG000001013371	ENSMUSG00000101337	Dnah7c	E2.vs.E4_in_TAC	0.000490636497441018	0.0283583710938034	0.311066377773094
ENSMUSG000000755111	ENSMUSG00000075511	1700001L05Rik	E2.vs.E4_in_TAC	0.000507360786242373	0.0286757169960709	0.298281379693397
ENSMUSG0000008165712	ENSMUSG00000081657	Gm15466	E2.vs.E4_in_TAC	0.000963037371516547	0.0420718693143717	-0.53311035336093
ENSMUSG000001019301	ENSMUSG00000101930	Gm5441	E2.vs.E4_in_TAC	0.00114135352770277	0.046750609946522	-0.714975484436196
ENSMUSG000000954631	ENSMUSG00000095463	Entpd4	E2.vs.E4_in_TAC	0.000603750272925189	0.0317447829800304	-1.12476924513205
ENSMUSG000000485721	ENSMUSG00000048572	Tmem252	E2.vs.E4_in_TAC	0.000761169485696102	0.0369002054307733	1.03759104624454
ENSMUSG000000000581	ENSMUSG00000000058	Cav2	E2.vs.E4_in_TAC	0.000318770895926126	0.0214537717125913	0.268647881043787
ENSMUSG000000981461	ENSMUSG00000098146	Gm26935	E2.vs.E4_in_TAC	0.000579210743296553	0.0310516583042292	-0.360499133350774
ENSMUSG000000855891	ENSMUSG00000085589	A430078I02Rik	E2.vs.E4_in_TAC	0.00111298780157944	0.0461942735938276	0.591575444351096
ENSMUSG000000279011	ENSMUSG00000027901	Dennd2d	E2.vs.E4_in_TAC	0.000655138630574271	0.0334809515573622	0.341363777527343
ENSMUSG000000848031	ENSMUSG00000084803	5830444B04Rik	E2.vs.E4_in_TAC	0.000808645688598793	0.0384511024928726	0.813725010335409
ENSMUSG000000737331	ENSMUSG00000073733	Rsg1	E2.vs.E4_in_TAC	0.000585748733075088	0.0311729489989085	0.375246171047278
ENSMUSG000000874781	ENSMUSG00000087478	4930506C21Rik	E2.vs.E4_in_TAC	0.00054489020654403	0.030173122753766	-0.284836284351409
ENSMUSG000000352701	ENSMUSG00000035270	Impg2	E2.vs.E4_in_TAC	0.000654825352003536	0.0334809515573622	0.319674023603313
ENSMUSG000000326431	ENSMUSG00000032643	Fhl3	E2.vs.E4_in_TAC	0.000956931643550023	0.0420583926990164	0.301653579257811
ENSMUSG000000563131	ENSMUSG00000056313	1810011O10Rik	E2.vs.E4_in_TAC	0.000682165144048272	0.0344595801287941	0.435231585422817
ENSMUSG000000220661	ENSMUSG00000022066	Gm21685	E2.vs.E4_in_TAC	0.00104746856582697	0.0445346628352291	-1.1281472791169
ENSMUSG000000755551	ENSMUSG00000075555	Gm10863	E2.vs.E4_in_TAC	0.000701171803647021	0.0346984861112472	-0.432369070334633
ENSMUSG000000743841	ENSMUSG00000074384	AI429214	E2.vs.E4_in_TAC	0.000574362584305876	0.0309563673013515	-0.290911010062463
ENSMUSG000000970751	ENSMUSG00000097075	D830044I16Rik	E2.vs.E4_in_TAC	0.00115027806390367	0.0468529461671603	-0.362990765934306
ENSMUSG000000304021	ENSMUSG00000030402	Ppm1n	E2.vs.E4_in_TAC	0.00126213049551695	0.0495629808410095	-0.997940293808063
ENSMUSG000000339671	ENSMUSG00000033967	2310014L17Rik	E2.vs.E4_in_TAC	0.000707748874605773	0.034944900980253	-0.313893497700732
ENSMUSG000000477971	ENSMUSG00000047797	Gjb1	E2.vs.E4_in_TAC	0.000443830852252548	0.0268917236324653	-0.314825455589252
ENSMUSG000000704231	ENSMUSG00000070423	Olfr558	E2.vs.E4_in_TAC	0.00111992333030719	0.0463940965981235	0.516995885366135
ENSMUSG000000497911	ENSMUSG00000049791	Fzd4	E2.vs.E4_in_TAC	0.000494547827591367	0.0283583710938034	0.279590910262742
ENSMUSG000000914231	ENSMUSG00000091423	Gm17509	E2.vs.E4_in_TAC	0.000892430219763782	0.0403308392497793	-0.306312326302956
ENSMUSG000000396341	ENSMUSG00000039634	Zfp189	E2.vs.E4_in_TAC	0.000515144361159354	0.0290405995145324	0.334370902295116
ENSMUSG000000283411	ENSMUSG00000028341	Nr4a3	E2.vs.E4_in_TAC	0.000503576305727125	0.0286096741173231	0.565656200762282
ENSMUSG000000003651	ENSMUSG00000000365	Rnf17	E2.vs.E4_in_TAC	0.000963654118159384	0.0420718693143717	0.396744433194331
ENSMUSG000000247781	ENSMUSG00000024778	Fas	E2.vs.E4_in_TAC	0.000843340600786097	0.0393313197462565	0.429034209502269
ENSMUSG000000221441	ENSMUSG00000022144	Gdnf	E2.vs.E4_in_TAC	0.00110684402974617	0.0461250207958484	0.489849580869592
ENSMUSG000000378681	ENSMUSG00000037868	Egr2	E2.vs.E4_in_TAC	0.000700258586730701	0.0346984861112472	1.20664718363334
ENSMUSG000001029531	ENSMUSG00000102953	RP23-377G8.4	E2.vs.E4_in_TAC	0.00112725461393368	0.0464898856954688	0.624974209695515
ENSMUSG000000705271	ENSMUSG00000070527	Mkrn3	E2.vs.E4_in_TAC	0.000944378883454292	0.0417300996319105	-0.334154803348753
ENSMUSG000000459151	ENSMUSG00000045915	Ccdc42	E2.vs.E4_in_TAC	0.00119073964680067	0.0480535946392456	0.363733386929807
ENSMUSG000000971131	ENSMUSG00000097113	Gm19705	E2.vs.E4_in_TAC	0.00106366439672573	0.0449141531845209	0.288656138393253
ENSMUSG000000794341	ENSMUSG00000079434	Neu2	E2.vs.E4_in_TAC	0.000818147012505875	0.0387344796635087	-0.275243210442472
ENSMUSG000000426221	ENSMUSG00000042622	Maff	E2.vs.E4_in_TAC	0.00113857140111845	0.046750609946522	0.439768690454547
ENSMUSG000000281951	ENSMUSG00000028195	Cyr61	E2.vs.E4_in_TAC	0.00081172018595122	0.0385135696904795	0.74976041372274
ENSMUSG000000720661	ENSMUSG00000072066	6720489N17Rik	E2.vs.E4_in_TAC	0.00120381119334076	0.0480572962224391	-0.369301341763323
ENSMUSG000000199701	ENSMUSG00000019970	Sgk1	E2.vs.E4_in_TAC	0.000601900402659589	0.0317237771262005	0.716491237505933
ENSMUSG000000917801	ENSMUSG00000091780	Sco2	E2.vs.E4_in_TAC	0.000911131762956213	0.0408180509452427	-0.27123676575964
ENSMUSG000000713411	ENSMUSG00000071341	Egr4	E2.vs.E4_in_TAC	0.00120713426784117	0.0480572962224391	0.544731913516024
ENSMUSG000000860061	ENSMUSG00000086006	Gm13293	E2.vs.E4_in_TAC	0.00116988462316326	0.0474408306521346	-0.318836444566194
ENSMUSG000000327661	ENSMUSG00000032766	Gng11	E2.vs.E4_in_TAC	0.000882212615707007	0.0401541961615014	-0.285057803136719
ENSMUSG000000478671	ENSMUSG00000047867	Gimap6	E2.vs.E4_in_TAC	0.00120750807306443	0.0480572962224391	0.317005062138153
ENSMUSG000000611431	ENSMUSG00000061143	Maml3	E2.vs.E4_in_TAC	0.0012359796245687	0.048893311511449	-0.278486679516302
ENSMUSG000000347651	ENSMUSG00000034765	Dusp5	E2.vs.E4_in_TAC	0.00126554586214799	0.049608036994199	0.309572146032031
ENSMUSG000000736432	ENSMUSG00000073643	Wdfy1	E4.vs.E3_in_TAC	4.02737347369e-26	2.93635799966738e-22	-1.91148231781886
ENSMUSG000000866042	ENSMUSG00000086604	Gm15510	E4.vs.E3_in_TAC	2.05705610004868e-28	4.49939880763647e-24	4.62325392389501
ENSMUSG000000851052	ENSMUSG00000085105	Gm12758	E4.vs.E3_in_TAC	6.02142079342108e-28	6.58532685072496e-24	-4.28848503148055
ENSMUSG000000790122	ENSMUSG00000079012	Serpina3m	E4.vs.E3_in_TAC	2.57342560359747e-25	1.40721345568719e-21	5.62304690010401
ENSMUSG000000354292	ENSMUSG00000035429	Ptprh	E4.vs.E3_in_TAC	1.14951641168113e-23	5.02867449454025e-20	2.83044179990374
ENSMUSG000000545942	ENSMUSG00000054594	Oscar	E4.vs.E3_in_TAC	1.87416480083584e-23	6.83226778144704e-20	3.65951539957384
ENSMUSG000000210912	ENSMUSG00000021091	Serpina3n	E4.vs.E3_in_TAC	3.23389611548404e-21	1.01050013905689e-17	2.63051774339264
ENSMUSG000000636812	ENSMUSG00000063681	Crb1	E4.vs.E3_in_TAC	4.97730090897278e-18	1.08868502781962e-14	1.66893141716962
ENSMUSG000000911772	ENSMUSG00000091177	Gm15494	E4.vs.E3_in_TAC	2.07301192304704e-17	4.12208998116436e-14	-1.82874589470315
ENSMUSG000000872972	ENSMUSG00000087297	Gm15494	E4.vs.E3_in_TAC	3.11871275621119e-17	5.68463367638395e-14	-1.71094524486703
ENSMUSG000000915532	ENSMUSG00000091553	Serpina3e-ps	E4.vs.E3_in_TAC	3.73187731280202e-18	1.02034190578648e-14	4.17221338681742
ENSMUSG000000874672	ENSMUSG00000087467	Gm13601	E4.vs.E3_in_TAC	2.14118496016977e-16	3.60262604875333e-13	-2.36074160089615
ENSMUSG000000582072	ENSMUSG00000058207	Serpina3k	E4.vs.E3_in_TAC	4.92280339038834e-18	1.08868502781962e-14	6.46448182473004
ENSMUSG000000794942	ENSMUSG00000079494	Cml5	E4.vs.E3_in_TAC	1.30780078106005e-15	2.04325189172332e-12	-1.53008302837083
ENSMUSG000000766122	ENSMUSG00000076612	Ighg2c	E4.vs.E3_in_TAC	1.98899664657521e-15	2.90035491003598e-12	-4.25499313435752
ENSMUSG000000634582	ENSMUSG00000063458	1700112E06Rik	E4.vs.E3_in_TAC	7.61999579733557e-15	1.04170105046951e-11	1.28155501799569
ENSMUSG000000061542	ENSMUSG00000006154	Eps8l1	E4.vs.E3_in_TAC	1.89633177425092e-13	2.30435916101057e-10	3.96965385502302
ENSMUSG000000528612	ENSMUSG00000052861	Dnah6	E4.vs.E3_in_TAC	5.18061635641862e-13	5.96398008231287e-10	0.687844539850846
ENSMUSG000000755142	ENSMUSG00000075514	Gm13375	E4.vs.E3_in_TAC	7.84794182854961e-13	8.17419198170789e-10	-0.760199006328972
ENSMUSG000000621322	ENSMUSG00000062132	Arhgap33os	E4.vs.E3_in_TAC	8.84079488784609e-14	1.13749827401093e-10	4.07321035867263
ENSMUSG000000413772	ENSMUSG00000041377	Ninj2	E4.vs.E3_in_TAC	2.78407664952796e-12	2.76800493432386e-09	-1.12934300459475
ENSMUSG000000084352	ENSMUSG00000008435	Rdh13	E4.vs.E3_in_TAC	2.92869742978883e-12	2.78519125572917e-09	-0.396800789919556
ENSMUSG000000531112	ENSMUSG00000053111	Fank1	E4.vs.E3_in_TAC	9.05634778326496e-12	7.92357980253418e-09	-0.702090589471559
ENSMUSG000000469522	ENSMUSG00000046952	Gm5815	E4.vs.E3_in_TAC	1.69589088075072e-11	1.42670081671771e-08	1.94682304266572
ENSMUSG000000299942	ENSMUSG00000029994	Anxa4	E4.vs.E3_in_TAC	2.43020276954018e-11	1.9687342658575e-08	0.737263491841917
ENSMUSG000000683032	ENSMUSG00000068303	Spr-ps1	E4.vs.E3_in_TAC	8.14097341024581e-12	7.41947964176277e-09	2.51489199514479
ENSMUSG000000666772	ENSMUSG00000066677	Pydc3	E4.vs.E3_in_TAC	6.45142814947108e-13	7.05560439566904e-10	3.85519580344902
ENSMUSG000000044462	ENSMUSG00000004446	Bid	E4.vs.E3_in_TAC	1.67931372372457e-10	1.22438763596759e-07	-0.47860313025915
ENSMUSG000000896942	ENSMUSG00000089694	Gm4477	E4.vs.E3_in_TAC	1.76774113942907e-10	1.24728393363652e-07	1.12495492564271
ENSMUSG000000485502	ENSMUSG00000048550	Thnsl1	E4.vs.E3_in_TAC	3.01512941900436e-10	2.06093518068382e-07	0.530131792536335
ENSMUSG000001032602	ENSMUSG00000103260	RP23-292F19.4	E4.vs.E3_in_TAC	1.60007992752889e-10	1.20684649154618e-07	1.81763712976669
ENSMUSG000000609622	ENSMUSG00000060962	Dmkn	E4.vs.E3_in_TAC	8.46216546255574e-10	5.4439101518377e-07	-0.886274672224536
ENSMUSG000000197342	ENSMUSG00000019734	Tmc4	E4.vs.E3_in_TAC	1.76441302339958e-09	1.07202794613386e-06	1.05411097903381
ENSMUSG000000744172	ENSMUSG00000074417	Gm14548	E4.vs.E3_in_TAC	2.7641911834102e-11	2.15932691981183e-08	-3.76631176235756
ENSMUSG000000403872	ENSMUSG00000040387	Klhl32	E4.vs.E3_in_TAC	1.66843644879701e-09	1.04267744127248e-06	0.328336241906722
ENSMUSG000000790132	ENSMUSG00000079013	Serpina3j	E4.vs.E3_in_TAC	7.35051478640156e-10	4.87205484615035e-07	2.50313704586726
ENSMUSG000000766172	ENSMUSG00000076617	Ighm	E4.vs.E3_in_TAC	4.37792974919389e-09	2.58806641632751e-06	-0.715035438343208
ENSMUSG000000712262	ENSMUSG00000071226	Cecr2	E4.vs.E3_in_TAC	6.0508531381903e-09	3.4829029129378e-06	0.405335751461014
ENSMUSG000000315622	ENSMUSG00000031562	Dctd	E4.vs.E3_in_TAC	7.7119430376736e-09	4.32521359135986e-06	-0.582487387752288
ENSMUSG000000374662	ENSMUSG00000037466	4930427A07Rik	E4.vs.E3_in_TAC	1.21913545721512e-08	6.66653746391657e-06	0.708867281352911
ENSMUSG000000852722	ENSMUSG00000085272	Sbk3	E4.vs.E3_in_TAC	1.47224559889816e-08	7.81137849956643e-06	-0.709778883553576
ENSMUSG000000304312	ENSMUSG00000030431	Tmem238	E4.vs.E3_in_TAC	1.49992180762488e-08	7.81137849956643e-06	0.644159002841837
ENSMUSG000000055532	ENSMUSG00000005553	Atp4a	E4.vs.E3_in_TAC	3.99480545595564e-08	1.98587226677541e-05	0.998290959695886
ENSMUSG000000047982	ENSMUSG00000004798	Ulk2	E4.vs.E3_in_TAC	2.88354672315061e-08	1.46678645291798e-05	-0.456153087864641
ENSMUSG000000378602	ENSMUSG00000037860	Aim2	E4.vs.E3_in_TAC	4.85866217556941e-08	2.31029386448326e-05	0.84444424025422
ENSMUSG000000266762	ENSMUSG00000026676	Ccdc3	E4.vs.E3_in_TAC	4.4897681472761e-08	2.18232663745267e-05	-0.371022672570405
ENSMUSG000000303212	ENSMUSG00000030321	Efcab12	E4.vs.E3_in_TAC	5.95903807491998e-08	2.77323488963244e-05	-0.469180950720167
ENSMUSG000000326672	ENSMUSG00000032667	Pon2	E4.vs.E3_in_TAC	6.08693428044571e-08	2.7737398649206e-05	-0.366016732853958
ENSMUSG000000467642	ENSMUSG00000046764	A530053G22Rik	E4.vs.E3_in_TAC	9.17877428935381e-08	4.01534660062072e-05	1.77728312656658
ENSMUSG000000865262	ENSMUSG00000086526	Gm12762	E4.vs.E3_in_TAC	7.09784020981121e-08	3.16838895733062e-05	2.07231228660493
ENSMUSG000000663632	ENSMUSG00000066363	Serpina3f	E4.vs.E3_in_TAC	9.58927583824708e-08	4.11267118450938e-05	2.36798326008878
ENSMUSG000000852352	ENSMUSG00000085235	Gm12576	E4.vs.E3_in_TAC	1.14273396017071e-07	4.80673459823346e-05	-1.29192901595649
ENSMUSG000000641792	ENSMUSG00000064179	Tnnt1	E4.vs.E3_in_TAC	2.20103164116671e-07	9.08361605419613e-05	0.948760290565846
ENSMUSG000000708732	ENSMUSG00000070873	Lilra5	E4.vs.E3_in_TAC	2.71448155985465e-07	0.000106024741354823	1.04072309150066
ENSMUSG000000111712	ENSMUSG00000011171	Vipr2	E4.vs.E3_in_TAC	2.54260049072608e-07	0.000101116910061184	-0.830967925842826
ENSMUSG000001001742	ENSMUSG00000100174	Gm28719	E4.vs.E3_in_TAC	2.87256307472987e-07	0.000110230828304503	1.96113204879209
ENSMUSG000000206792	ENSMUSG00000020679	Hnf1b	E4.vs.E3_in_TAC	1.13332328334109e-06	0.000413153002941995	-0.81286554806724
ENSMUSG000000414812	ENSMUSG00000041481	Serpina3g	E4.vs.E3_in_TAC	2.06020477163791e-06	0.00069327475338517	0.628676846996435
ENSMUSG000000481082	ENSMUSG00000048108	Tmem72	E4.vs.E3_in_TAC	2.16282228231966e-06	0.000716778966381485	0.826248218855008
ENSMUSG000000855212	ENSMUSG00000085521	4930526A20Rik	E4.vs.E3_in_TAC	2.99583524445732e-06	0.000978028422418134	-0.675660265043002
ENSMUSG000000424062	ENSMUSG00000042406	Atf4	E4.vs.E3_in_TAC	1.55187385495702e-06	0.000547486077894756	0.279719214263066
ENSMUSG000000238052	ENSMUSG00000023805	Synj2	E4.vs.E3_in_TAC	1.98259152371036e-06	0.000677581631220573	0.321387130398546
ENSMUSG000000896332	ENSMUSG00000089633	A230009B12Rik	E4.vs.E3_in_TAC	3.43515220738028e-06	0.00108894324973955	0.475449921877606
ENSMUSG000000794952	ENSMUSG00000079495	Gm11128	E4.vs.E3_in_TAC	4.4056478588777e-06	0.0013572497974258	-0.566712080471675
ENSMUSG000000857732	ENSMUSG00000085773	Gm16233	E4.vs.E3_in_TAC	4.77724213311865e-06	0.00145128634969034	0.888573900181417
ENSMUSG000000289712	ENSMUSG00000028971	Cort	E4.vs.E3_in_TAC	4.9760152774523e-06	0.00149096413922896	0.798064595474305
ENSMUSG000000398302	ENSMUSG00000039830	Olig2	E4.vs.E3_in_TAC	3.7352236599354e-06	0.00116715067305381	0.303450839103819
ENSMUSG000000231222	ENSMUSG00000023122	Sult1c2	E4.vs.E3_in_TAC	7.92870902035714e-06	0.00204029002826202	1.23198081204248
ENSMUSG000000056672	ENSMUSG00000005667	Mthfd2	E4.vs.E3_in_TAC	5.13349710509486e-06	0.00149713309572987	0.353503340389097
ENSMUSG000000191222	ENSMUSG00000019122	Ccl9	E4.vs.E3_in_TAC	7.45552686246603e-06	0.00198871633003316	-0.668606111377066
ENSMUSG000000588182	ENSMUSG00000058818	Pirb	E4.vs.E3_in_TAC	9.187139318991e-06	0.00228352611732148	-0.922705432786621
ENSMUSG000000239182	ENSMUSG00000023918	Gpr115	E4.vs.E3_in_TAC	8.18849930506477e-06	0.00208264006162421	-0.368529381888846
ENSMUSG000000460562	ENSMUSG00000046056	Sbsn	E4.vs.E3_in_TAC	7.41846371013056e-06	0.00198871633003316	-0.36425512811329
ENSMUSG000000335082	ENSMUSG00000033508	Asprv1	E4.vs.E3_in_TAC	1.14495821394292e-05	0.00281389561950263	-0.813873375881275
ENSMUSG000000242132	ENSMUSG00000024213	Nudt3	E4.vs.E3_in_TAC	5.64148286637392e-06	0.00160254746410645	0.31654271893767
ENSMUSG000000295172	ENSMUSG00000029517	Ankrd7	E4.vs.E3_in_TAC	1.21155311859761e-05	0.00294447792923172	-1.44103285583454
ENSMUSG000000737912	ENSMUSG00000073791	Efcab7	E4.vs.E3_in_TAC	1.63261819007947e-05	0.00383981265286111	0.474574584260733
ENSMUSG000000942312	ENSMUSG00000094231	Trav9n-4	E4.vs.E3_in_TAC	1.41543191853979e-05	0.00340216948947482	2.58037263856796
ENSMUSG000000362512	ENSMUSG00000036251	Trpm8	E4.vs.E3_in_TAC	2.53242187332597e-05	0.00583070143529042	-0.755261981715145
ENSMUSG000000414492	ENSMUSG00000041449	Serpina3h	E4.vs.E3_in_TAC	2.68607841409124e-05	0.00605696836612555	0.96714006330944
ENSMUSG000000024772	ENSMUSG00000002477	Snrpd1	E4.vs.E3_in_TAC	1.66479841527336e-05	0.00387384422736959	0.325556784192185
ENSMUSG000000852642	ENSMUSG00000085264	Gm15581	E4.vs.E3_in_TAC	3.19105933442644e-05	0.00677650881766112	-1.5199196294093
ENSMUSG000000474202	ENSMUSG00000047420	Fam180a	E4.vs.E3_in_TAC	3.47425031769888e-05	0.00716908275462525	-0.508544794808835
ENSMUSG000000855892	ENSMUSG00000085589	A430078I02Rik	E4.vs.E3_in_TAC	4.68714131768246e-05	0.00883808983117831	-0.902800902040901
ENSMUSG000000320332	ENSMUSG00000032033	Barx2	E4.vs.E3_in_TAC	3.91830518527134e-05	0.00786439965176545	0.293051701106859
ENSMUSG000000299252	ENSMUSG00000029925	Tbxas1	E4.vs.E3_in_TAC	4.27855586847895e-05	0.00839702760873809	-0.328181572605846
ENSMUSG000000965742	ENSMUSG00000096574	Gm2956	E4.vs.E3_in_TAC	5.29502867862875e-05	0.00965151352397056	1.27671017320783
ENSMUSG000000158522	ENSMUSG00000015852	Fcrls	E4.vs.E3_in_TAC	3.34671282149967e-05	0.00703871630237137	-0.281605257659498
ENSMUSG000000399042	ENSMUSG00000039904	Gpr37	E4.vs.E3_in_TAC	2.95570466409363e-05	0.006465012811772	0.300397333366458
ENSMUSG000000185812	ENSMUSG00000018581	Dnah11	E4.vs.E3_in_TAC	3.91907631345693e-05	0.00786439965176545	-0.485603101555375
ENSMUSG000000332132	ENSMUSG00000033213	AA467197	E4.vs.E3_in_TAC	7.17765015155397e-05	0.0120893859935969	0.607402240634187
ENSMUSG000000989002	ENSMUSG00000098900	Gm18190	E4.vs.E3_in_TAC	6.85160175112567e-05	0.0117082097736228	0.535087430189071
ENSMUSG000000248992	ENSMUSG00000024899	Papss2	E4.vs.E3_in_TAC	3.89690359203174e-05	0.00786439965176545	-0.270032147571325
ENSMUSG000000788152	ENSMUSG00000078815	Cacng6	E4.vs.E3_in_TAC	6.72555181442226e-05	0.0115833066800676	-0.551169862964288
ENSMUSG000000677862	ENSMUSG00000067786	Nnat	E4.vs.E3_in_TAC	3.4461391469766e-05	0.00716908275462525	-0.343852446234296
ENSMUSG000000500712	ENSMUSG00000050071	Bex1	E4.vs.E3_in_TAC	4.73251950479241e-05	0.00884738454088242	0.397455576356576
ENSMUSG000000130892	ENSMUSG00000013089	Etv5	E4.vs.E3_in_TAC	4.29967124847376e-05	0.00839702760873809	0.322074313317326
ENSMUSG000000563322	ENSMUSG00000056332	Gm16294	E4.vs.E3_in_TAC	0.000104090648953098	0.0163963955262598	-0.709440227023129
ENSMUSG000000937392	ENSMUSG00000093739	Gm20692	E4.vs.E3_in_TAC	0.000113894878645943	0.0174508523949896	0.89100921737696
ENSMUSG000000541362	ENSMUSG00000054136	Adm2	E4.vs.E3_in_TAC	5.69160710108668e-05	0.0102043050919729	3.17711845381983
ENSMUSG000000301702	ENSMUSG00000030170	Wnt5b	E4.vs.E3_in_TAC	9.53287610754031e-05	0.0153318087573698	-0.344591855716298
ENSMUSG000001014682	ENSMUSG00000101468	Gm7761	E4.vs.E3_in_TAC	0.000128857685220805	0.0186655903896336	1.01194319325546
ENSMUSG000000224322	ENSMUSG00000022432	Smc1b	E4.vs.E3_in_TAC	0.00015561399415443	0.0210107709514805	-0.980078737922233
ENSMUSG000000790142	ENSMUSG00000079014	Serpina3i	E4.vs.E3_in_TAC	0.00015265942986968	0.020739873972295	1.2510005494328
ENSMUSG000000004402	ENSMUSG00000000440	Pparg	E4.vs.E3_in_TAC	0.000106776388387894	0.0166822853086314	-0.300174151449401
ENSMUSG000000978122	ENSMUSG00000097812	Gm26812	E4.vs.E3_in_TAC	0.000115684798485507	0.0174508523949896	2.16099808265418
ENSMUSG000000456622	ENSMUSG00000045662	Henmt1	E4.vs.E3_in_TAC	0.00013315663031896	0.0189125647725104	-0.526012116596704
ENSMUSG000000875002	ENSMUSG00000087500	Gm12426	E4.vs.E3_in_TAC	0.000175571661905595	0.0227313121450941	-0.851330884239544
ENSMUSG000000093762	ENSMUSG00000009376	Met	E4.vs.E3_in_TAC	9.03544594117345e-05	0.0147486797814393	-0.345021526686154
ENSMUSG000000199872	ENSMUSG00000019987	Arg1	E4.vs.E3_in_TAC	0.000175631680726051	0.0227313121450941	-0.670646394274452
ENSMUSG000000728442	ENSMUSG00000072844	G530011O06Rik	E4.vs.E3_in_TAC	0.000144305383037372	0.0201094871411298	-0.571065231133228
ENSMUSG000000713472	ENSMUSG00000071347	C1qtnf9	E4.vs.E3_in_TAC	0.000198487193925302	0.02495120915361	-0.602719480864149
ENSMUSG000000003652	ENSMUSG00000000365	Rnf17	E4.vs.E3_in_TAC	0.000158357361164639	0.0212500034402096	-0.541777255276908
ENSMUSG000000399772	ENSMUSG00000039977	Ccdc67	E4.vs.E3_in_TAC	0.000177909044385486	0.0227567516248172	-0.486561751248035
ENSMUSG000000752962	ENSMUSG00000075296	Aldh3b2	E4.vs.E3_in_TAC	0.000166090803126269	0.0220176008289751	-0.351713391734221
ENSMUSG000000623292	ENSMUSG00000062329	Cytl1	E4.vs.E3_in_TAC	0.000185613781362905	0.023467804854051	-0.634879587319958
ENSMUSG000000737162	ENSMUSG00000073716	Gm13241	E4.vs.E3_in_TAC	0.000242491921174142	0.0291429988562748	-0.846974327466909
ENSMUSG000000420632	ENSMUSG00000042063	Zfp386	E4.vs.E3_in_TAC	0.000104196908432776	0.0163963955262598	0.306593083710953
ENSMUSG000000914572	ENSMUSG00000091457	Gm17171	E4.vs.E3_in_TAC	0.000256565299675088	0.0306021231668606	-0.954766755888524
ENSMUSG000000611432	ENSMUSG00000061143	Maml3	E4.vs.E3_in_TAC	0.000131217933976711	0.0187590187573373	0.39625030955496
ENSMUSG000000745782	ENSMUSG00000074578	1500012F01Rik	E4.vs.E3_in_TAC	0.000118737272146718	0.0176676214535045	0.302422565209748
ENSMUSG000000023242	ENSMUSG00000002324	Rec8	E4.vs.E3_in_TAC	0.000144341858965728	0.0201094871411298	-0.485886976151233
ENSMUSG000000020762	ENSMUSG00000002076	Hsf2bp	E4.vs.E3_in_TAC	0.000276193903918831	0.0320690879905066	-0.600919838216584
ENSMUSG000000204112	ENSMUSG00000020411	Nipal4	E4.vs.E3_in_TAC	0.000162285841552065	0.0216443793430995	0.328165264913824
ENSMUSG000000512622	ENSMUSG00000051262	Cml3	E4.vs.E3_in_TAC	0.000210923862038376	0.0260651843749458	-0.30355055253443
ENSMUSG000000640572	ENSMUSG00000064057	Scgb3a1	E4.vs.E3_in_TAC	0.000349930632258876	0.0373367449726751	1.02880079419747
ENSMUSG000000369152	ENSMUSG00000036915	Kirrel2	E4.vs.E3_in_TAC	0.000208262249699473	0.0258825010663442	0.567420698941192
ENSMUSG000000286022	ENSMUSG00000028602	Tnfrsf8	E4.vs.E3_in_TAC	0.000267018874182508	0.0314663026264865	-0.595966570926996
ENSMUSG000000931572	ENSMUSG00000093157	Mir3098	E4.vs.E3_in_TAC	0.000291679195264305	0.0328860775155472	0.357032731343299
ENSMUSG000000242172	ENSMUSG00000024217	Snrpc	E4.vs.E3_in_TAC	0.0002052439791957	0.025653151753986	0.264227869451673
ENSMUSG000000727742	ENSMUSG00000072774	Zfp951	E4.vs.E3_in_TAC	0.00025743110971071	0.0306021231668606	0.45087700067962
ENSMUSG000000245212	ENSMUSG00000024521	Pmaip1	E4.vs.E3_in_TAC	0.000267577940315754	0.0314663026264865	0.460379394873402
ENSMUSG000000796792	ENSMUSG00000079679	Vwde	E4.vs.E3_in_TAC	0.00041522565226672	0.0426395807137558	-0.922503649105352
ENSMUSG000000260232	ENSMUSG00000026023	Cdk15	E4.vs.E3_in_TAC	0.000383850309586405	0.0403651818345357	0.294542568622802
ENSMUSG000000635642	ENSMUSG00000063564	Col23a1	E4.vs.E3_in_TAC	0.000215294880059303	0.0263080721314923	-0.309663411214636
ENSMUSG000000264132	ENSMUSG00000026413	Pkp1	E4.vs.E3_in_TAC	0.000435455452649899	0.0440959125732002	0.525544162437579
ENSMUSG000000552712	ENSMUSG00000055271	9330161L09Rik	E4.vs.E3_in_TAC	0.000397382803230081	0.0411940950476377	0.411807082037177
ENSMUSG000000755112	ENSMUSG00000075511	1700001L05Rik	E4.vs.E3_in_TAC	0.000315437424490445	0.0344978139293975	-0.360037220972938
ENSMUSG000000298472	ENSMUSG00000029847	2010107G12Rik	E4.vs.E3_in_TAC	0.000456702144108614	0.0458231467802189	-0.648170914069356
ENSMUSG000000724872	ENSMUSG00000072487	Mroh5	E4.vs.E3_in_TAC	0.000382027714961135	0.0403651818345357	-0.453951644982876
ENSMUSG000000850412	ENSMUSG00000085041	BB031773	E4.vs.E3_in_TAC	0.000445477974537251	0.0449029480970198	-0.32558334070285
ENSMUSG000000400842	ENSMUSG00000040084	Bub1b	E4.vs.E3_in_TAC	0.000391414703808395	0.0407686372209573	-0.632735738097297
ENSMUSG000000186482	ENSMUSG00000018648	Dusp14	E4.vs.E3_in_TAC	0.000287627085428396	0.0325972395832918	0.287725414300839
ENSMUSG000001001642	ENSMUSG00000100164	2610306M01Rik	E4.vs.E3_in_TAC	0.000419075293427178	0.0428338032389377	0.280489528798441
ENSMUSG000000745912	ENSMUSG00000074591	Ankub1	E4.vs.E3_in_TAC	0.000461396370709094	0.0460827525868494	0.352594148805352
ENSMUSG000000427502	ENSMUSG00000042750	Bex2	E4.vs.E3_in_TAC	0.000287170726518283	0.0325972395832918	0.278391883948717
ENSMUSG000000598244	ENSMUSG00000059824	Dbp	E2.vs.E3_in_JAX	1.79657466943659e-13	3.92964777445865e-09	1.21089463024129
ENSMUSG000000199164	ENSMUSG00000019916	P4ha1	E2.vs.E3_in_JAX	2.37069904496176e-11	2.59271501052243e-07	-1.001050710976
ENSMUSG000000227694	ENSMUSG00000022769	Sdf2l1	E2.vs.E3_in_JAX	4.47050471812601e-11	3.25944498998568e-07	-1.39322280886898
ENSMUSG000000205714	ENSMUSG00000020571	Pdia6	E2.vs.E3_in_JAX	7.60442716546597e-11	3.49799722299663e-07	-0.734665451212891
ENSMUSG000000258234	ENSMUSG00000025823	Pdia4	E2.vs.E3_in_JAX	7.99615330086551e-11	3.49799722299663e-07	-0.955572740426428
ENSMUSG000000551164	ENSMUSG00000055116	Arntl	E2.vs.E3_in_JAX	2.32111719440837e-10	8.08142777816852e-07	-0.566473684600352
ENSMUSG000000253164	ENSMUSG00000025316	Banp	E2.vs.E3_in_JAX	2.95576382870883e-10	8.08142777816852e-07	-0.923486209339394
ENSMUSG000000038144	ENSMUSG00000003814	Calr	E2.vs.E3_in_JAX	2.84167051736468e-10	8.08142777816852e-07	-0.696531801554358
ENSMUSG000000232724	ENSMUSG00000023272	Creld2	E2.vs.E3_in_JAX	4.19808580038173e-10	1.02027478568611e-06	-0.75632133529671
ENSMUSG000000466104	ENSMUSG00000046610	Oacyl	E2.vs.E3_in_JAX	7.71952728631157e-10	1.68849220333493e-06	1.38761858592754
ENSMUSG000000385504	ENSMUSG00000038550	Ciart	E2.vs.E3_in_JAX	1.04373990973704e-09	1.96483598811132e-06	1.1917650572603
ENSMUSG000000451934	ENSMUSG00000045193	Cirbp	E2.vs.E3_in_JAX	1.07795144046705e-09	1.96483598811132e-06	0.983537109744038
ENSMUSG000000515904	ENSMUSG00000051590	Map3k19	E2.vs.E3_in_JAX	1.78166314211051e-09	2.74707259220669e-06	-0.936179058876995
ENSMUSG000000322454	ENSMUSG00000032245	Cln6	E2.vs.E3_in_JAX	1.85549811640714e-09	2.74707259220669e-06	0.609117727376281
ENSMUSG000000749234	ENSMUSG00000074923	Pak6	E2.vs.E3_in_JAX	1.88387916075071e-09	2.74707259220669e-06	0.980046881345602
ENSMUSG000000866454	ENSMUSG00000086645	Gm15743	E2.vs.E3_in_JAX	2.25670852918675e-09	3.08506160368136e-06	0.975909134843918
ENSMUSG000000215874	ENSMUSG00000021587	Pcsk1	E2.vs.E3_in_JAX	2.7405180090507e-09	3.52607943599799e-06	-0.825429296366873
ENSMUSG000000973054	ENSMUSG00000097305	Gm17276	E2.vs.E3_in_JAX	3.5640132534262e-09	4.25880128437622e-06	1.11687225704619
ENSMUSG000000105544	ENSMUSG00000010554	Mettl16	E2.vs.E3_in_JAX	3.69941134746712e-09	4.25880128437622e-06	-0.57981331328343
ENSMUSG000000229874	ENSMUSG00000022987	Zfp641	E2.vs.E3_in_JAX	5.28824871781802e-09	5.62372735652733e-06	0.430244662026209
ENSMUSG000000633174	ENSMUSG00000063317	Usp31	E2.vs.E3_in_JAX	5.65638009617343e-09	5.62372735652733e-06	-0.46373123160105
ENSMUSG000000871784	ENSMUSG00000087178	A230056P14Rik	E2.vs.E3_in_JAX	6.52041532087567e-09	5.94254351306306e-06	-0.666329607426273
ENSMUSG000000978204	ENSMUSG00000097820	E530011L22Rik	E2.vs.E3_in_JAX	7.32083059358248e-09	6.29483772398868e-06	0.533584313706222
ENSMUSG000000204844	ENSMUSG00000020484	Xbp1	E2.vs.E3_in_JAX	7.48254838493603e-09	6.29483772398868e-06	-0.787930180994641
ENSMUSG000000261274	ENSMUSG00000026127	Imp4	E2.vs.E3_in_JAX	8.15877232473576e-09	6.60951211329427e-06	-0.353096614732872
ENSMUSG000000502114	ENSMUSG00000050211	Pla2g4e	E2.vs.E3_in_JAX	9.51956433882956e-09	6.97271513336529e-06	1.13176202047876
ENSMUSG000000017744	ENSMUSG00000001774	Chordc1	E2.vs.E3_in_JAX	8.68094234949357e-09	6.78136614323117e-06	-0.960092339031829
ENSMUSG000001029974	ENSMUSG00000102997	RP23-138L21.3	E2.vs.E3_in_JAX	9.66723665785419e-09	6.97271513336529e-06	1.04376173954416
ENSMUSG000000485784	ENSMUSG00000048578	Mlec	E2.vs.E3_in_JAX	9.88223696494876e-09	6.97271513336529e-06	-0.405824941967116
ENSMUSG000000227684	ENSMUSG00000022768	Ccdc116	E2.vs.E3_in_JAX	1.25135694207281e-08	8.05027364528196e-06	0.798082873882204
ENSMUSG000000076824	ENSMUSG00000007682	Dio2	E2.vs.E3_in_JAX	1.20791678250232e-08	8.05027364528196e-06	-0.829546930143144
ENSMUSG000000298174	ENSMUSG00000029817	Tra2a	E2.vs.E3_in_JAX	1.22562095134643e-08	8.05027364528196e-06	-0.883587156332069
ENSMUSG000000358984	ENSMUSG00000035898	Uba6	E2.vs.E3_in_JAX	1.34539028581455e-08	8.40792049189193e-06	-0.783415752878192
ENSMUSG000000076464	ENSMUSG00000007646	Rad51c	E2.vs.E3_in_JAX	1.66622487863402e-08	1.00546816803657e-05	-0.702217459242325
ENSMUSG000000970234	ENSMUSG00000097023	AI854517	E2.vs.E3_in_JAX	1.70083309181882e-08	1.00546816803657e-05	0.717577413344106
ENSMUSG000000679964	ENSMUSG00000067996	Bpifb9b	E2.vs.E3_in_JAX	5.49964413196687e-09	5.62372735652733e-06	6.17811629595424
ENSMUSG000000325754	ENSMUSG00000032575	Manf	E2.vs.E3_in_JAX	2.21047263275233e-08	1.27235968147873e-05	-0.880124556796587
ENSMUSG000001012344	ENSMUSG00000101234	1700007E05Rik	E2.vs.E3_in_JAX	5.97993083423081e-09	5.6869142233535e-06	2.46223618311097
ENSMUSG000000970804	ENSMUSG00000097080	1700086O06Rik	E2.vs.E3_in_JAX	3.75732749703776e-08	2.10728267545402e-05	0.737053282527216
ENSMUSG000000513514	ENSMUSG00000051351	Zfp46	E2.vs.E3_in_JAX	4.28654151480992e-08	2.34140132092992e-05	0.627588926363657
ENSMUSG000000405654	ENSMUSG00000040565	Btaf1	E2.vs.E3_in_JAX	4.38885631409166e-08	2.34140132092992e-05	-0.754392820610935
ENSMUSG000000076174	ENSMUSG00000007617	Homer1	E2.vs.E3_in_JAX	4.72417959361132e-08	2.46028524407287e-05	-1.23625601618615
ENSMUSG000000897744	ENSMUSG00000089774	Slc5a3	E2.vs.E3_in_JAX	5.57404743908612e-08	2.83537534035188e-05	-0.931666787073054
ENSMUSG000000326114	ENSMUSG00000032611	1700102P08Rik	E2.vs.E3_in_JAX	6.26771994041922e-08	3.04103052315349e-05	-1.14364356367898
ENSMUSG000000268644	ENSMUSG00000026864	Hspa5	E2.vs.E3_in_JAX	5.88688505907618e-08	2.92645083857212e-05	-1.13936403768875
ENSMUSG000000258174	ENSMUSG00000025817	Nudt5	E2.vs.E3_in_JAX	6.43700682315715e-08	3.04103052315349e-05	-0.408446823989257
ENSMUSG000000267734	ENSMUSG00000026773	Pfkfb3	E2.vs.E3_in_JAX	6.53446873260248e-08	3.04103052315349e-05	-0.435268994078224
ENSMUSG000000311674	ENSMUSG00000031167	Rbm3	E2.vs.E3_in_JAX	8.5993894322427e-08	3.83809679930879e-05	0.828489507771289
ENSMUSG000000998754	ENSMUSG00000099875	Gm15453	E2.vs.E3_in_JAX	1.06678774601581e-07	4.4872785324238e-05	1.06485435700635
ENSMUSG000000516274	ENSMUSG00000051627	Hist1h1e	E2.vs.E3_in_JAX	8.55831738298097e-08	3.83809679930879e-05	-1.30219303215469
ENSMUSG000000020594	ENSMUSG00000002059	Rab34	E2.vs.E3_in_JAX	1.05186851181287e-07	4.4872785324238e-05	0.587397896902532
ENSMUSG000000755144	ENSMUSG00000075514	Gm13375	E2.vs.E3_in_JAX	1.27224462622682e-07	5.02210936970525e-05	0.657730932560734
ENSMUSG000000324564	ENSMUSG00000032456	Nmnat3	E2.vs.E3_in_JAX	1.31692278159105e-07	5.0358916857982e-05	0.785702839637275
ENSMUSG000000286134	ENSMUSG00000028613	Lrp8	E2.vs.E3_in_JAX	1.14140519659667e-07	4.71055771040735e-05	-0.406542031119187
ENSMUSG000000523954	ENSMUSG00000052395	Rft1	E2.vs.E3_in_JAX	1.28577755544961e-07	5.02210936970525e-05	0.46164887887255
ENSMUSG000000373134	ENSMUSG00000037313	Tacc3	E2.vs.E3_in_JAX	1.38198432788549e-07	5.10309999951895e-05	0.510438258609511
ENSMUSG000000452754	ENSMUSG00000045275	Lca5l	E2.vs.E3_in_JAX	1.42508074946719e-07	5.10309999951895e-05	0.712108956235055
ENSMUSG000000425994	ENSMUSG00000042599	Kdm7a	E2.vs.E3_in_JAX	1.17829379545437e-07	4.77274447925433e-05	-0.675614640627371
ENSMUSG000000034774	ENSMUSG00000003477	Inmt	E2.vs.E3_in_JAX	1.46982718406114e-07	5.10309999951895e-05	1.53571323078432
ENSMUSG000000703924	ENSMUSG00000070392	Gm20634	E2.vs.E3_in_JAX	1.50774678382059e-07	5.119152103712e-05	-0.854898722991514
ENSMUSG000000502434	ENSMUSG00000050243	Gm5446	E2.vs.E3_in_JAX	1.53604059519248e-07	5.119152103712e-05	-0.771035002506324
ENSMUSG000000449524	ENSMUSG00000044952	Kctd21	E2.vs.E3_in_JAX	1.42063405448454e-07	5.10309999951895e-05	-0.348030002253637
ENSMUSG000000221364	ENSMUSG00000022136	Dnajc3	E2.vs.E3_in_JAX	1.33535279923328e-07	5.0358916857982e-05	-0.594442824059614
ENSMUSG000001035154	ENSMUSG00000103515	AL591003.1	E2.vs.E3_in_JAX	1.56880809677855e-07	5.119152103712e-05	0.619961570461829
ENSMUSG000000089764	ENSMUSG00000008976	Gabpa	E2.vs.E3_in_JAX	1.4682937104375e-07	5.10309999951895e-05	-0.522193138271601
ENSMUSG000000230674	ENSMUSG00000023067	Cdkn1a	E2.vs.E3_in_JAX	1.57345607890812e-07	5.119152103712e-05	-0.98479472089849
ENSMUSG000000103074	ENSMUSG00000010307	Tmem86a	E2.vs.E3_in_JAX	1.64195778571007e-07	5.20500618070092e-05	0.596793458197899
ENSMUSG000000539144	ENSMUSG00000053914	Kdm4d	E2.vs.E3_in_JAX	1.83421467840619e-07	5.65067290996882e-05	0.738415289833613
ENSMUSG000000452594	ENSMUSG00000045259	Klhdc9	E2.vs.E3_in_JAX	1.87015664174191e-07	5.6813800312251e-05	0.882107623760457
ENSMUSG000000210374	ENSMUSG00000021037	Ahsa1	E2.vs.E3_in_JAX	1.59147050268558e-07	5.119152103712e-05	-0.377497192548565
ENSMUSG000000295344	ENSMUSG00000029534	St7	E2.vs.E3_in_JAX	1.81240662761806e-07	5.65067290996882e-05	-0.538696384893928
ENSMUSG000001041164	ENSMUSG00000104116	RP23-61D6.5	E2.vs.E3_in_JAX	2.23859044912666e-07	6.6168498505064e-05	-1.02959349593418
ENSMUSG000000203634	ENSMUSG00000020363	Gfpt2	E2.vs.E3_in_JAX	2.20522291269279e-07	6.60751243415472e-05	0.740606685283061
ENSMUSG000000261894	ENSMUSG00000026189	Pecr	E2.vs.E3_in_JAX	2.4741108406089e-07	7.09242885931005e-05	0.488313571608837
ENSMUSG000000974044	ENSMUSG00000097404	Gm10814	E2.vs.E3_in_JAX	2.49676323397282e-07	7.09242885931005e-05	0.874348828013635
ENSMUSG000000982214	ENSMUSG00000098221	Gm27030	E2.vs.E3_in_JAX	2.69211206181661e-07	7.37177218088331e-05	1.13954627415192
ENSMUSG000000484824	ENSMUSG00000048482	Bdnf	E2.vs.E3_in_JAX	2.49064052857781e-07	7.09242885931005e-05	-0.857479527940882
ENSMUSG000000424264	ENSMUSG00000042426	Dhx29	E2.vs.E3_in_JAX	2.59361913068655e-07	7.27310656993678e-05	-0.316430595754456
ENSMUSG000000662454	ENSMUSG00000066245	Gm10156	E2.vs.E3_in_JAX	3.13633460307689e-07	8.33665671044136e-05	1.0389557858407
ENSMUSG000000353784	ENSMUSG00000035378	Shq1	E2.vs.E3_in_JAX	3.3412173088798e-07	8.4985637006245e-05	-0.441757150037227
ENSMUSG000000288204	ENSMUSG00000028820	Sfpq	E2.vs.E3_in_JAX	2.69620890810892e-07	7.37177218088331e-05	-0.650081261247829
ENSMUSG000000710834	ENSMUSG00000071083	Gm10311	E2.vs.E3_in_JAX	3.43863817713499e-07	8.64521067223835e-05	-0.914550737702007
ENSMUSG000000264184	ENSMUSG00000026418	Tnni1	E2.vs.E3_in_JAX	3.53955856142748e-07	8.69896229371947e-05	0.940023339854376
ENSMUSG000000295134	ENSMUSG00000029513	Prkab1	E2.vs.E3_in_JAX	3.34145511934214e-07	8.4985637006245e-05	0.529605056407488
ENSMUSG000000291354	ENSMUSG00000029135	Fosl2	E2.vs.E3_in_JAX	3.16345497630244e-07	8.33665671044136e-05	-1.01687310205507
ENSMUSG000000287714	ENSMUSG00000028771	Ptpn12	E2.vs.E3_in_JAX	3.22662386956573e-07	8.40189808321561e-05	-0.40808773639888
ENSMUSG000000872214	ENSMUSG00000087221	BC037032	E2.vs.E3_in_JAX	3.91831555071888e-07	9.31579522183414e-05	0.88475239642713
ENSMUSG000000274244	ENSMUSG00000027424	Mgme1	E2.vs.E3_in_JAX	3.68156531466345e-07	8.91118049924978e-05	-0.509567513351231
ENSMUSG000000679984	ENSMUSG00000067998	Bpifb9a	E2.vs.E3_in_JAX	8.77359484137702e-08	3.83809679930879e-05	4.94601525150686
ENSMUSG000000456714	ENSMUSG00000045671	Spred2	E2.vs.E3_in_JAX	3.70739004906382e-07	8.91118049924978e-05	-0.495962316912542
ENSMUSG000000507144	ENSMUSG00000050714	Zbtb26	E2.vs.E3_in_JAX	4.19538679327745e-07	9.8273825187557e-05	-0.606557292484604
ENSMUSG000000239944	ENSMUSG00000023994	Nfya	E2.vs.E3_in_JAX	4.22335279460081e-07	9.8273825187557e-05	-0.415074787407713
ENSMUSG000000407384	ENSMUSG00000040738	Ints8	E2.vs.E3_in_JAX	4.6462604458201e-07	0.000105862140345232	-0.658722752340148
ENSMUSG000000010894	ENSMUSG00000001089	Luzp1	E2.vs.E3_in_JAX	4.47513863429205e-07	0.00010303653405039	-0.448514963921381
ENSMUSG000000977874	ENSMUSG00000097787	2700046G09Rik	E2.vs.E3_in_JAX	5.95064065225325e-07	0.00012515227210263	0.51474890851721
ENSMUSG000000364114	ENSMUSG00000036411	9530077C05Rik	E2.vs.E3_in_JAX	5.67849784355103e-07	0.00012515227210263	-0.460362285590176
ENSMUSG000000442544	ENSMUSG00000044254	Pcsk9	E2.vs.E3_in_JAX	6.18531318821302e-07	0.000127633354118664	1.42465977198775
ENSMUSG000000314334	ENSMUSG00000031433	Rbm41	E2.vs.E3_in_JAX	5.70864033797425e-07	0.00012515227210263	-0.684103462384531
ENSMUSG000000567494	ENSMUSG00000056749	Nfil3	E2.vs.E3_in_JAX	6.03140021465571e-07	0.000125642682757299	-0.718418262104891
ENSMUSG000000857884	ENSMUSG00000085788	4930470G03Rik	E2.vs.E3_in_JAX	5.7315310347261e-07	0.00012515227210263	1.08480282749489
ENSMUSG000000429184	ENSMUSG00000042918	Mamstr	E2.vs.E3_in_JAX	6.97729147650425e-07	0.000141309533764424	0.779934849017083
ENSMUSG000000267404	ENSMUSG00000026740	Dnajc1	E2.vs.E3_in_JAX	5.92374612706611e-07	0.00012515227210263	-0.451063163665586
ENSMUSG000000454114	ENSMUSG00000045411	2410002F23Rik	E2.vs.E3_in_JAX	5.93847568916295e-07	0.00012515227210263	0.359635186441009
ENSMUSG000000156564	ENSMUSG00000015656	Hspa8	E2.vs.E3_in_JAX	5.91530755123141e-07	0.00012515227210263	-0.454766163945973
ENSMUSG000000937694	ENSMUSG00000093769	Hist2h3c1	E2.vs.E3_in_JAX	7.82907328206427e-07	0.00015154453088371	-0.866709440411506
ENSMUSG000000970624	ENSMUSG00000097062	Gm17586	E2.vs.E3_in_JAX	7.94785050435359e-07	0.000152494152703269	0.522192544075795
ENSMUSG000000480004	ENSMUSG00000048000	Gigyf2	E2.vs.E3_in_JAX	6.47483652578958e-07	0.000132358971335136	-0.293322038322268
ENSMUSG000000764414	ENSMUSG00000076441	Ass1	E2.vs.E3_in_JAX	7.18735984175078e-07	0.000144118375262772	0.533986299096451
ENSMUSG000000529214	ENSMUSG00000052921	Arhgef15	E2.vs.E3_in_JAX	7.31364680389875e-07	0.000144118375262772	0.380856643600199
ENSMUSG000000226224	ENSMUSG00000022622	Acr	E2.vs.E3_in_JAX	8.054834705739e-07	0.000153202956103156	1.15154139927058
ENSMUSG000000253534	ENSMUSG00000025353	Ormdl2	E2.vs.E3_in_JAX	8.19974396964539e-07	0.000154237875068965	-0.64615975573317
ENSMUSG000000066784	ENSMUSG00000006678	Pola1	E2.vs.E3_in_JAX	8.73027619032738e-07	0.000159131109259192	-0.635516673083342
ENSMUSG000000472464	ENSMUSG00000047246	Hist1h2be	E2.vs.E3_in_JAX	8.87676877407321e-07	0.000160464101979589	-0.826216180609134
ENSMUSG000000292384	ENSMUSG00000029238	Clock	E2.vs.E3_in_JAX	7.45033066405477e-07	0.00014550096662042	-0.468043312826555
ENSMUSG000000243524	ENSMUSG00000024352	Spata24	E2.vs.E3_in_JAX	9.6642284868251e-07	0.000171858268042541	0.64935455220338
ENSMUSG000000863844	ENSMUSG00000086384	Banf2os	E2.vs.E3_in_JAX	3.4835133300207e-07	8.65850989403894e-05	2.45362183252851
ENSMUSG000000973434	ENSMUSG00000097343	9030407P20Rik	E2.vs.E3_in_JAX	9.0352376024352e-07	0.000161989960719725	0.565939113941517
ENSMUSG000000221604	ENSMUSG00000022160	Mettl3	E2.vs.E3_in_JAX	8.32079241902707e-07	0.000154237875068965	-0.446553502807082
ENSMUSG000000067054	ENSMUSG00000006705	Pknox1	E2.vs.E3_in_JAX	8.63914035195862e-07	0.000158793207494446	-0.467069025845531
ENSMUSG000000978424	ENSMUSG00000097842	9330104G04Rik	E2.vs.E3_in_JAX	9.82095974926327e-07	0.000173236977899706	0.470465641651426
ENSMUSG000000432304	ENSMUSG00000043230	Fam124b	E2.vs.E3_in_JAX	2.86000136238991e-07	7.7230629382166e-05	-2.53748417505507
ENSMUSG000000861724	ENSMUSG00000086172	2700068H02Rik	E2.vs.E3_in_JAX	8.31748313428274e-07	0.000154237875068965	1.27696269661867
ENSMUSG000000315304	ENSMUSG00000031530	Dusp4	E2.vs.E3_in_JAX	1.01689514106861e-06	0.000176528154131695	-0.739335260635575
ENSMUSG000000391334	ENSMUSG00000039133	9330171B17Rik	E2.vs.E3_in_JAX	1.22986179216519e-06	0.000200751992388278	0.54921826255119
ENSMUSG000000275094	ENSMUSG00000027509	Rae1	E2.vs.E3_in_JAX	1.00504136683986e-06	0.000175866158535106	0.269541455867773
ENSMUSG000000979124	ENSMUSG00000097912	6330403N20Rik	E2.vs.E3_in_JAX	5.13545057941713e-07	0.000115801763426382	2.26217925772613
ENSMUSG000000794944	ENSMUSG00000079494	Cml5	E2.vs.E3_in_JAX	1.27576314342503e-06	0.000206701979526931	-0.794718545505622
ENSMUSG000000702824	ENSMUSG00000070282	3000002C10Rik	E2.vs.E3_in_JAX	1.22918355159026e-06	0.000200751992388278	0.605204971742742
ENSMUSG000000227884	ENSMUSG00000022788	Fgd4	E2.vs.E3_in_JAX	1.05241570422961e-06	0.000181255816524522	-0.566674264727699
ENSMUSG000000491344	ENSMUSG00000049134	Nrap	E2.vs.E3_in_JAX	1.36488798798821e-06	0.000216334746096132	1.2981831712792
ENSMUSG000000989004	ENSMUSG00000098900	Gm18190	E2.vs.E3_in_JAX	1.37531223128356e-06	0.000216418736941478	-0.491195050639687
ENSMUSG000000297274	ENSMUSG00000029727	Cyp3a13	E2.vs.E3_in_JAX	1.451949369604e-06	0.000223651327896818	1.09369419189087
ENSMUSG000000228144	ENSMUSG00000022814	Umps	E2.vs.E3_in_JAX	1.19389494568445e-06	0.000200751992388278	-0.319075075641463
ENSMUSG000000900984	ENSMUSG00000090098	Alms1-ps2	E2.vs.E3_in_JAX	1.29575987818237e-06	0.00020839820452561	-1.2386939664352
ENSMUSG000000737794	ENSMUSG00000073779	Lrp8os2	E2.vs.E3_in_JAX	1.43729167711336e-06	0.000222963693996457	1.1986758549151
ENSMUSG000000226854	ENSMUSG00000022685	Parn	E2.vs.E3_in_JAX	1.22292580733734e-06	0.000200751992388278	0.323119486237996
ENSMUSG000000293784	ENSMUSG00000029378	Areg	E2.vs.E3_in_JAX	1.12789783220799e-06	0.000192738353780354	-1.93116430995974
ENSMUSG000000766214	ENSMUSG00000076621	Ighj1	E2.vs.E3_in_JAX	1.13992518165287e-06	0.000193283593010025	1.24479554170421
ENSMUSG000000734854	ENSMUSG00000073485	H3f3aos	E2.vs.E3_in_JAX	1.7291472124918e-06	0.000257290047475056	0.797126667538942
ENSMUSG000000317754	ENSMUSG00000031775	Pllp	E2.vs.E3_in_JAX	1.38969333739573e-06	0.000217119731206121	0.697659603938218
ENSMUSG000000969434	ENSMUSG00000096943	Gm26721	E2.vs.E3_in_JAX	1.76656704302101e-06	0.00026108189818918	0.675998213103039
ENSMUSG000001008014	ENSMUSG00000100801	Gm15459	E2.vs.E3_in_JAX	1.34320072412961e-06	0.000214451309772898	-0.47713873822373
ENSMUSG000000318534	ENSMUSG00000031853	BC021891	E2.vs.E3_in_JAX	1.78601138447189e-06	0.000262184073909756	0.701747014876977
ENSMUSG000000760604	ENSMUSG00000076060	Mir704	E2.vs.E3_in_JAX	1.89460790008038e-06	0.000270854631362472	-1.03808111397833
ENSMUSG000000130894	ENSMUSG00000013089	Etv5	E2.vs.E3_in_JAX	1.47593285285017e-06	0.000225755799233509	-0.575611361810991
ENSMUSG000001031034	ENSMUSG00000103103	mmu-mir-191	E2.vs.E3_in_JAX	2.00741066463458e-06	0.000277899325744001	0.610488558719298
ENSMUSG000000331054	ENSMUSG00000033105	Lss	E2.vs.E3_in_JAX	1.61934059635633e-06	0.000244274736993808	0.432753164208123
ENSMUSG000000898654	ENSMUSG00000089865	Dyx1c1Ccpg1	E2.vs.E3_in_JAX	1.59407654765237e-06	0.00024213358560278	-0.34121282410701
ENSMUSG000000501214	ENSMUSG00000050121	Opalin	E2.vs.E3_in_JAX	1.70809607611383e-06	0.000255898530635875	0.857688158565985
ENSMUSG000000405574	ENSMUSG00000040557	Wbscr27	E2.vs.E3_in_JAX	1.98808051841201e-06	0.000277899325744001	0.490119055944192
ENSMUSG000000902564	ENSMUSG00000090256	Alms1-ps1	E2.vs.E3_in_JAX	2.14244547732083e-06	0.000289526988697118	-1.37039933773438
ENSMUSG000000919944	ENSMUSG00000091994	E130317F20Rik	E2.vs.E3_in_JAX	2.14435021117054e-06	0.000289526988697118	0.60488404899698
ENSMUSG000000582984	ENSMUSG00000058298	Mcm9	E2.vs.E3_in_JAX	2.05804934274904e-06	0.000281348207962185	0.362530311965821
ENSMUSG000000855114	ENSMUSG00000085511	Gm11738	E2.vs.E3_in_JAX	1.88419258721919e-06	0.000270854631362472	2.25727363383097
ENSMUSG000000352984	ENSMUSG00000035298	Klhl35	E2.vs.E3_in_JAX	2.24435758238588e-06	0.000300378246826083	1.22317966612279
ENSMUSG000000594014	ENSMUSG00000059401	Mamld1	E2.vs.E3_in_JAX	1.85211435571213e-06	0.000268518092154464	-0.360210888569611
ENSMUSG000000272634	ENSMUSG00000027263	Tubgcp4	E2.vs.E3_in_JAX	1.85371151261025e-06	0.000268518092154464	-0.398798962782433
ENSMUSG000000638894	ENSMUSG00000063889	Crem	E2.vs.E3_in_JAX	1.99675089269897e-06	0.000277899325744001	-0.68939502218242
ENSMUSG000000182094	ENSMUSG00000018209	Stk4	E2.vs.E3_in_JAX	1.98340169021913e-06	0.000277899325744001	-0.376153669118235
ENSMUSG000000736004	ENSMUSG00000073600	Prob1	E2.vs.E3_in_JAX	2.4034388481286e-06	0.000314505956159669	0.489275622135726
ENSMUSG000000699204	ENSMUSG00000069920	B3gnt9	E2.vs.E3_in_JAX	2.52601037868258e-06	0.000325008382428966	0.773081284063818
ENSMUSG000000381154	ENSMUSG00000038115	Ano2	E2.vs.E3_in_JAX	2.41562660059545e-06	0.000314505956159669	1.10995114885704
ENSMUSG000000345634	ENSMUSG00000034563	Ccpg1	E2.vs.E3_in_JAX	1.9933871372625e-06	0.000277899325744001	-0.354771101088708
ENSMUSG000000259584	ENSMUSG00000025958	Creb1	E2.vs.E3_in_JAX	2.02999368580859e-06	0.00027925818798548	-0.547401436466501
ENSMUSG000000975924	ENSMUSG00000097592	4930500F10Rik	E2.vs.E3_in_JAX	2.86003860947753e-06	0.000353803729103507	0.932981967951761
ENSMUSG000000829224	ENSMUSG00000082922	Gm6939	E2.vs.E3_in_JAX	2.86305473464113e-06	0.000353803729103507	0.488403285525524
ENSMUSG000000178684	ENSMUSG00000017868	Sgk2	E2.vs.E3_in_JAX	2.83448671003235e-06	0.000353803729103507	0.774602207907598
ENSMUSG000000518554	ENSMUSG00000051855	Mest	E2.vs.E3_in_JAX	2.31857249673915e-06	0.000307358401340457	-0.411738694308876
ENSMUSG000000484984	ENSMUSG00000048498	Cd300e	E2.vs.E3_in_JAX	2.6867173394051e-06	0.000341666095144231	1.54000955247334
ENSMUSG000000285274	ENSMUSG00000028527	Ak4	E2.vs.E3_in_JAX	2.2521845416485e-06	0.000300378246826083	-0.679671449658568
ENSMUSG000000334704	ENSMUSG00000033470	Cysltr2	E2.vs.E3_in_JAX	2.47925261223702e-06	0.000320879836612191	-1.38251505628595
ENSMUSG000000340754	ENSMUSG00000034075	Zdhhc5	E2.vs.E3_in_JAX	2.34420552776086e-06	0.00030888438258261	-0.328931737899538
ENSMUSG000000972434	ENSMUSG00000097243	Gm26908	E2.vs.E3_in_JAX	3.30782997155614e-06	0.000391092783609986	0.657577557139939
ENSMUSG000000266944	ENSMUSG00000026694	Mettl13	E2.vs.E3_in_JAX	2.74266076014253e-06	0.000346764270558367	0.322417934636917
ENSMUSG000000390964	ENSMUSG00000039096	Rsad1	E2.vs.E3_in_JAX	2.78058093447879e-06	0.000349538199884221	0.372645332579147
ENSMUSG000000618824	ENSMUSG00000061882	Ccdc62	E2.vs.E3_in_JAX	3.16902829037518e-06	0.000379824337689858	0.405012373790175
ENSMUSG000000212034	ENSMUSG00000021203	Otub2	E2.vs.E3_in_JAX	2.66956095142349e-06	0.000341469629768924	-0.584292190729246
ENSMUSG000000852874	ENSMUSG00000085287	4833418N02Rik	E2.vs.E3_in_JAX	3.52972508808467e-06	0.000410668493891893	0.616097740014237
ENSMUSG000001025044	ENSMUSG00000102504	RP23-411B7.7	E2.vs.E3_in_JAX	3.19515741484634e-06	0.000379824337689858	-0.755223259639268
ENSMUSG000000554804	ENSMUSG00000055480	Zfp458	E2.vs.E3_in_JAX	3.18468805869104e-06	0.000379824337689858	-0.515256281845132
ENSMUSG000000424174	ENSMUSG00000042417	Ccno	E2.vs.E3_in_JAX	3.70563980999054e-06	0.000426597155599596	1.12758725074133
ENSMUSG000000317584	ENSMUSG00000031758	Cdyl2	E2.vs.E3_in_JAX	2.87921472959467e-06	0.000353803729103507	-0.439800697398523
ENSMUSG000000898894	ENSMUSG00000089889	0610040B10Rik	E2.vs.E3_in_JAX	3.784326067104e-06	0.000433374680972595	1.03947042067397
ENSMUSG000000318424	ENSMUSG00000031842	Pde4c	E2.vs.E3_in_JAX	4.04043339396911e-06	0.000453212305775827	1.05143728062004
ENSMUSG000000505034	ENSMUSG00000050503	Fbxl22	E2.vs.E3_in_JAX	4.09792058480904e-06	0.000457315392609837	-1.60619457693632
ENSMUSG000000569874	ENSMUSG00000056987	Fam71d	E2.vs.E3_in_JAX	3.08585810707664e-06	0.000374983190978264	-1.47751994206921
ENSMUSG000000791094	ENSMUSG00000079109	Pms2	E2.vs.E3_in_JAX	3.37634486927795e-06	0.000397047265192025	0.289998224951153
ENSMUSG000000412204	ENSMUSG00000041220	Elovl6	E2.vs.E3_in_JAX	3.15559298158804e-06	0.000379824337689858	-0.446250602847324
ENSMUSG000000028354	ENSMUSG00000002835	Chaf1a	E2.vs.E3_in_JAX	4.24272580112598e-06	0.000471071784000145	0.633665668709731
ENSMUSG000001034864	ENSMUSG00000103486	RP24-78F21.3	E2.vs.E3_in_JAX	4.41973722931744e-06	0.000478578774340893	1.03934585245431
ENSMUSG000000309354	ENSMUSG00000030935	Acsm3	E2.vs.E3_in_JAX	3.90617764184293e-06	0.000442693386321401	1.39159326307926
ENSMUSG000000387844	ENSMUSG00000038784	Cnot4	E2.vs.E3_in_JAX	3.60060350638903e-06	0.000416698415318769	-0.423116035118734
ENSMUSG000000427194	ENSMUSG00000042719	Naa25	E2.vs.E3_in_JAX	3.52673625924841e-06	0.000410668493891893	-0.270609788453524
ENSMUSG000001033824	ENSMUSG00000103382	RP24-429G21.6	E2.vs.E3_in_JAX	4.77985491354794e-06	0.000515023480413961	1.13212588586029
ENSMUSG000000372804	ENSMUSG00000037280	Galnt6	E2.vs.E3_in_JAX	3.99414621376186e-06	0.000450329691410378	0.514862495777154
ENSMUSG000000363394	ENSMUSG00000036339	Tmem260	E2.vs.E3_in_JAX	3.82056072575612e-06	0.000435245441429498	-0.325862715429109
ENSMUSG000000413244	ENSMUSG00000041324	Inhba	E2.vs.E3_in_JAX	4.97447431990139e-06	0.000533366062741192	-1.18001594465345
ENSMUSG000000742524	ENSMUSG00000074252	Gm10654	E2.vs.E3_in_JAX	5.60707515694466e-06	0.000584016928132622	0.978610478897094
ENSMUSG000000011434	ENSMUSG00000001143	Lman2l	E2.vs.E3_in_JAX	4.31261083755168e-06	0.000472973246800899	-0.372108111415857
ENSMUSG000000561484	ENSMUSG00000056148	Rdh9	E2.vs.E3_in_JAX	5.89356559071348e-06	0.000603223801616613	1.0702765761818
ENSMUSG000000053734	ENSMUSG00000005373	Mlxipl	E2.vs.E3_in_JAX	5.90179186878596e-06	0.000603223801616613	0.570007070680557
ENSMUSG000000466874	ENSMUSG00000046687	Gm5424	E2.vs.E3_in_JAX	5.55454681257726e-06	0.000581313887232069	0.526425999856128
ENSMUSG000000200744	ENSMUSG00000020074	Ccar1	E2.vs.E3_in_JAX	4.32472223106934e-06	0.000472973246800899	-0.526443057055684
ENSMUSG000000874794	ENSMUSG00000087479	Gm16835	E2.vs.E3_in_JAX	5.53572666169646e-06	0.000581313887232069	0.481655529155678
ENSMUSG000000371114	ENSMUSG00000037111	Setd7	E2.vs.E3_in_JAX	4.26770012020829e-06	0.000471451539036949	-0.383284108494531
ENSMUSG000000249664	ENSMUSG00000024966	Stip1	E2.vs.E3_in_JAX	4.39632881397456e-06	0.00047841243854759	-0.381629097675692
ENSMUSG000000265484	ENSMUSG00000026548	Slamf9	E2.vs.E3_in_JAX	6.39565193708506e-06	0.000638776688675167	0.898992797632936
ENSMUSG000000550694	ENSMUSG00000055069	Rab39	E2.vs.E3_in_JAX	6.22984899081599e-06	0.000630858736000547	-0.921958895025682
ENSMUSG000001035274	ENSMUSG00000103527	RP23-346I1.1	E2.vs.E3_in_JAX	7.26916847616017e-07	0.000144118375262772	2.5925824495927
ENSMUSG000000338474	ENSMUSG00000033847	Pla2g4c	E2.vs.E3_in_JAX	6.39538717443851e-06	0.000638776688675167	-1.35085386915176
ENSMUSG000000704364	ENSMUSG00000070436	Serpinh1	E2.vs.E3_in_JAX	5.40734548019041e-06	0.000572838055695322	-0.6814614367455
ENSMUSG000000990094	ENSMUSG00000099009	Gm28046	E2.vs.E3_in_JAX	7.07175314707755e-06	0.000690537752616194	1.040254002592
ENSMUSG000000373374	ENSMUSG00000037337	Map4k1	E2.vs.E3_in_JAX	7.13726511473776e-06	0.000692036323306685	0.811483613909856
ENSMUSG000000995834	ENSMUSG00000099583	Hist1h3d	E2.vs.E3_in_JAX	5.88415043587493e-06	0.000603223801616613	-1.27720007318443
ENSMUSG000000351734	ENSMUSG00000035173	Ccdc186	E2.vs.E3_in_JAX	5.07274316690097e-06	0.000541249323364024	-0.387565698528684
ENSMUSG000000862454	ENSMUSG00000086245	Gm16170	E2.vs.E3_in_JAX	7.18201643078762e-06	0.000692036323306685	0.990047232018101
ENSMUSG000000202884	ENSMUSG00000020288	Ahsa2	E2.vs.E3_in_JAX	5.42118033781062e-06	0.000572838055695322	-0.615623467412439
ENSMUSG000000705834	ENSMUSG00000070583	Fv1	E2.vs.E3_in_JAX	6.54558684611058e-06	0.00064723735003154	-0.552732612256088
ENSMUSG000000256444	ENSMUSG00000025644	Gm7628	E2.vs.E3_in_JAX	6.51899777747575e-06	0.00064723735003154	1.26507597802785
ENSMUSG000000211114	ENSMUSG00000021111	Papola	E2.vs.E3_in_JAX	5.72183475940803e-06	0.000593145458258445	-0.471386697401369
ENSMUSG000000605594	ENSMUSG00000060559	Gm10083	E2.vs.E3_in_JAX	8.31089935396599e-06	0.000776855989612385	1.03606276372476
ENSMUSG000000457514	ENSMUSG00000045751	Mms22l	E2.vs.E3_in_JAX	8.3035038567995e-06	0.000776855989612385	0.546834408956308
ENSMUSG000000428574	ENSMUSG00000042857	Gm9776	E2.vs.E3_in_JAX	7.88255560101176e-06	0.00075290453563725	0.499875763344482
ENSMUSG000000515174	ENSMUSG00000051517	Arhgef39	E2.vs.E3_in_JAX	8.53288121511293e-06	0.000780919292126214	1.13625505297899
ENSMUSG000000292484	ENSMUSG00000029248	1700023E05Rik	E2.vs.E3_in_JAX	8.46100137383547e-06	0.000780875455906764	-0.844772299547511
ENSMUSG000000900394	ENSMUSG00000090039	Gm15894	E2.vs.E3_in_JAX	8.36161970896432e-06	0.000778271097422028	1.01147173464185
ENSMUSG000000202464	ENSMUSG00000020246	Hcfc2	E2.vs.E3_in_JAX	6.36734129794057e-06	0.000638776688675167	-0.442892133048009
ENSMUSG000000303134	ENSMUSG00000030313	Dennd5b	E2.vs.E3_in_JAX	6.17149624625238e-06	0.000627856452996643	-0.372120377666563
ENSMUSG000000255844	ENSMUSG00000025584	Pde8a	E2.vs.E3_in_JAX	6.74527992531976e-06	0.000661612142630131	0.47199793217397
ENSMUSG000000403504	ENSMUSG00000040350	Trim7	E2.vs.E3_in_JAX	8.45706553687744e-06	0.000780875455906764	0.573078197928358
ENSMUSG000000819574	ENSMUSG00000081957	Ak3l2-ps	E2.vs.E3_in_JAX	8.9030807627553e-06	0.00080469870051135	-0.682587082443694
ENSMUSG000000859274	ENSMUSG00000085927	Gm15888	E2.vs.E3_in_JAX	8.98345712653333e-06	0.000808622048266105	-0.675152699351025
ENSMUSG000000706044	ENSMUSG00000070604	Vsig10l	E2.vs.E3_in_JAX	9.06593393708129e-06	0.000812701528712209	0.589003463223101
ENSMUSG000000206534	ENSMUSG00000020653	Klf11	E2.vs.E3_in_JAX	7.85254609780142e-06	0.00075290453563725	0.494502200918073
ENSMUSG000000248174	ENSMUSG00000024817	Uhrf2	E2.vs.E3_in_JAX	6.56913508467069e-06	0.00064723735003154	-0.438919716356473
ENSMUSG000000316844	ENSMUSG00000031684	Slc10a7	E2.vs.E3_in_JAX	8.04525482476134e-06	0.0007585080119914	-0.387691976400987
ENSMUSG000000320104	ENSMUSG00000032010	Usp2	E2.vs.E3_in_JAX	7.17088543180108e-06	0.000692036323306685	0.436183454008185
ENSMUSG000000249994	ENSMUSG00000024999	Noc3l	E2.vs.E3_in_JAX	7.91714986707538e-06	0.000752920952358869	-0.34725768879371
ENSMUSG000000250764	ENSMUSG00000025076	Casp7	E2.vs.E3_in_JAX	9.70742340578271e-06	0.00084460300769085	0.570060220608155
ENSMUSG000000051244	ENSMUSG00000005124	Wisp1	E2.vs.E3_in_JAX	9.25493650557279e-06	0.000821331073878081	-0.696740396281006
ENSMUSG000000699174	ENSMUSG00000069917	Hba-a2	E2.vs.E3_in_JAX	1.0503748108294e-05	0.000893962966430799	-1.97268901128607
ENSMUSG000000253584	ENSMUSG00000025358	Cdk2	E2.vs.E3_in_JAX	1.02124424702788e-05	0.000872565445907842	0.541148617856156
ENSMUSG000000605944	ENSMUSG00000060594	Layn	E2.vs.E3_in_JAX	9.8806931594438e-06	0.000850867722348481	-0.545928453781067
ENSMUSG000000241354	ENSMUSG00000024135	Srbd1	E2.vs.E3_in_JAX	8.70336374022286e-06	0.000789911514895829	-0.379674620364063
ENSMUSG000000872494	ENSMUSG00000087249	Gm16062	E2.vs.E3_in_JAX	1.05574570093896e-05	0.000894336579858393	-0.935884851849623
ENSMUSG000000542804	ENSMUSG00000054280	Prr14l	E2.vs.E3_in_JAX	8.00435952571541e-06	0.000757919289636248	-0.337050441420795
ENSMUSG000000398354	ENSMUSG00000039835	Nhsl1	E2.vs.E3_in_JAX	8.62134385969163e-06	0.000785727726012646	-0.338034431208219
ENSMUSG000000333774	ENSMUSG00000033377	Palmd	E2.vs.E3_in_JAX	9.33986318121839e-06	0.000823753336140282	-0.450722139698095
ENSMUSG000000742724	ENSMUSG00000074272	Ceacam1	E2.vs.E3_in_JAX	1.11690675702391e-05	0.000928298096949407	-0.505706195034487
ENSMUSG000000975774	ENSMUSG00000097577	6230400D17Rik	E2.vs.E3_in_JAX	1.24209186621048e-05	0.000998514108299965	0.573950242630358
ENSMUSG000000324134	ENSMUSG00000032413	Rasa2	E2.vs.E3_in_JAX	9.39755700415602e-06	0.000825402055507969	-0.383549880768966
ENSMUSG000000227544	ENSMUSG00000022754	Tmem45a	E2.vs.E3_in_JAX	1.33418211527048e-05	0.00104398730829428	-0.805492651963557
ENSMUSG000000496584	ENSMUSG00000049658	Bdp1	E2.vs.E3_in_JAX	9.43402888844659e-06	0.000825402055507969	-0.468406095917801
ENSMUSG000000473634	ENSMUSG00000047363	Cstad	E2.vs.E3_in_JAX	1.32487161967147e-05	0.00104240708406741	0.787074252688343
ENSMUSG000000567974	ENSMUSG00000056797	Gm4889	E2.vs.E3_in_JAX	1.08522921987569e-05	0.000912969951013114	1.46536690747079
ENSMUSG000000221464	ENSMUSG00000022146	Osmr	E2.vs.E3_in_JAX	1.21513583068923e-05	0.000980762583936	-0.422842234858535
ENSMUSG000000440864	ENSMUSG00000044086	Lmod3	E2.vs.E3_in_JAX	8.51266970681605e-06	0.000780919292126214	1.76092530539632
ENSMUSG000000731304	ENSMUSG00000073130	Gm1141	E2.vs.E3_in_JAX	1.35469043719051e-05	0.00104703688808014	-1.06404169381286
ENSMUSG000000511134	ENSMUSG00000051113	Fam71e1	E2.vs.E3_in_JAX	1.38071275686085e-05	0.00105595559897963	0.934480601871579
ENSMUSG000000683294	ENSMUSG00000068329	Htra2	E2.vs.E3_in_JAX	1.05899133261703e-05	0.000894336579858393	0.432961661785479
ENSMUSG000000489204	ENSMUSG00000048920	Fkrp	E2.vs.E3_in_JAX	1.00399126591858e-05	0.000861188272919104	0.358407162913929
ENSMUSG000000297004	ENSMUSG00000029700	Slc13a1	E2.vs.E3_in_JAX	1.43711256514485e-05	0.00108041094848106	-1.85674498498873
ENSMUSG000000747584	ENSMUSG00000074758	Gm5535	E2.vs.E3_in_JAX	1.44411385665587e-05	0.00108175008173403	0.907033556168166
ENSMUSG000000199064	ENSMUSG00000019906	Lin7a	E2.vs.E3_in_JAX	9.73071631409017e-06	0.00084460300769085	-0.643638505472285
ENSMUSG000000517214	ENSMUSG00000051721	BC068281	E2.vs.E3_in_JAX	1.21106300560905e-05	0.000980762583936	-0.488878425857774
ENSMUSG000000202904	ENSMUSG00000020290	Xpo1	E2.vs.E3_in_JAX	9.83032728208284e-06	0.000849876476841889	-0.602702412192094
ENSMUSG000001033934	ENSMUSG00000103393	RP24-499I2.1	E2.vs.E3_in_JAX	1.37973639558296e-05	0.00105595559897963	-1.04813556509965
ENSMUSG000000668294	ENSMUSG00000066829	Zfp810	E2.vs.E3_in_JAX	1.12042562791864e-05	0.000928298096949407	0.516864652144271
ENSMUSG000000307574	ENSMUSG00000030757	Zkscan2	E2.vs.E3_in_JAX	1.173555560958e-05	0.000961392538757841	0.753549598457938
ENSMUSG000000741364	ENSMUSG00000074136	4930513N10Rik	E2.vs.E3_in_JAX	1.54793414991686e-05	0.00113700574795744	0.665862274539826
ENSMUSG000000282744	ENSMUSG00000028274	Rngtt	E2.vs.E3_in_JAX	1.09050420392012e-05	0.000913892661009381	-0.497041245455446
ENSMUSG000001040934	ENSMUSG00000104093	RP23-243H19.1	E2.vs.E3_in_JAX	1.37258337338e-05	0.00105595559897963	0.814525852740719
ENSMUSG000000241764	ENSMUSG00000024176	Sox8	E2.vs.E3_in_JAX	1.12663150035427e-05	0.000929917388952791	0.38242857606906
ENSMUSG000000286424	ENSMUSG00000028642	4930538K18Rik	E2.vs.E3_in_JAX	1.49670648703393e-05	0.00110974444036926	0.424398332159889
ENSMUSG000000971654	ENSMUSG00000097165	2210008F06Rik	E2.vs.E3_in_JAX	1.52643953690531e-05	0.00112796662130844	0.627774916256564
ENSMUSG000000947724	ENSMUSG00000094772	Rpl29-ps2	E2.vs.E3_in_JAX	1.61569580629435e-05	0.00117020246261842	1.0731296936446
ENSMUSG000000974134	ENSMUSG00000097413	A830052D11Rik	E2.vs.E3_in_JAX	1.6075697765918e-05	0.00117020246261842	0.698414873249353
ENSMUSG000000592084	ENSMUSG00000059208	Hnrnpm	E2.vs.E3_in_JAX	1.11785202121884e-05	0.000928298096949407	-0.398950734888086
ENSMUSG000000035454	ENSMUSG00000003545	Fosb	E2.vs.E3_in_JAX	1.35348844716203e-05	0.00104703688808014	-0.950885241103345
ENSMUSG000000637574	ENSMUSG00000063757	4632433K11Rik	E2.vs.E3_in_JAX	1.66214791213771e-05	0.00118810984582314	0.689784623459311
ENSMUSG000001001114	ENSMUSG00000100111	A330087D11Rik	E2.vs.E3_in_JAX	1.28592600539088e-05	0.00101909635927227	-2.22986243471043
ENSMUSG000000374704	ENSMUSG00000037470	Uggt1	E2.vs.E3_in_JAX	1.17281897309858e-05	0.000961392538757841	-0.310278710507431
ENSMUSG000000200694	ENSMUSG00000020069	Hnrnph3	E2.vs.E3_in_JAX	1.19357470889189e-05	0.000974144015208667	-0.409691768764547
ENSMUSG000000269504	ENSMUSG00000026950	Neb	E2.vs.E3_in_JAX	1.45471499713197e-05	0.00108597205229582	-1.39928745252582
ENSMUSG000000807414	ENSMUSG00000080741	Gm11398	E2.vs.E3_in_JAX	1.72539516232985e-05	0.00122134525519873	-0.702628192385689
ENSMUSG000000786704	ENSMUSG00000078670	Fam174b	E2.vs.E3_in_JAX	1.24625955088872e-05	0.000998514108299965	-0.383201283593254
ENSMUSG000001004004	ENSMUSG00000100400	Gm29326	E2.vs.E3_in_JAX	9.19251951217743e-06	0.000820685629754518	-2.18361146986317
ENSMUSG000001009674	ENSMUSG00000100967	Gm29666	E2.vs.E3_in_JAX	1.56868221752506e-05	0.00114755137605102	0.512657716582711
ENSMUSG000000005604	ENSMUSG00000000560	Gabra2	E2.vs.E3_in_JAX	1.26225940830442e-05	0.00100764233714754	-0.633014140676392
ENSMUSG000000045004	ENSMUSG00000004500	Zfp324	E2.vs.E3_in_JAX	1.43278127070574e-05	0.00108041094848106	-0.347478875956352
ENSMUSG000000389164	ENSMUSG00000038916	Soga3	E2.vs.E3_in_JAX	1.29878707502274e-05	0.0010255729130676	-0.345533753109065
ENSMUSG000000875354	ENSMUSG00000087535	Zmiz1os1	E2.vs.E3_in_JAX	1.82466146329534e-05	0.00126701016465584	0.535258018201939
ENSMUSG000000560324	ENSMUSG00000056032	BC018473	E2.vs.E3_in_JAX	1.8440972589425e-05	0.00127242710867032	1.1976857015453
ENSMUSG000000484894	ENSMUSG00000048489	8430408G22Rik	E2.vs.E3_in_JAX	1.89795820993405e-05	0.00128784411882444	-1.60871336899227
ENSMUSG000000972334	ENSMUSG00000097233	Gm17552	E2.vs.E3_in_JAX	1.83140100901617e-05	0.00126766564146237	1.24483711081288
ENSMUSG000000625634	ENSMUSG00000062563	Cys1	E2.vs.E3_in_JAX	1.65454192975823e-05	0.00118753434303555	-0.619511879932184
ENSMUSG000000513354	ENSMUSG00000051335	Gfod1	E2.vs.E3_in_JAX	1.33642594213138e-05	0.00104398730829428	-0.561965662467867
ENSMUSG000000975174	ENSMUSG00000097517	Gm26695	E2.vs.E3_in_JAX	1.27679747935651e-05	0.00101554150058054	2.06035319919126
ENSMUSG000000113064	ENSMUSG00000011306	Sugp1	E2.vs.E3_in_JAX	1.43738666853192e-05	0.00108041094848106	0.370505851060135
ENSMUSG000000296574	ENSMUSG00000029657	Hsph1	E2.vs.E3_in_JAX	1.34717623596719e-05	0.00104703688808014	-0.589074481903131
ENSMUSG000000286764	ENSMUSG00000028676	Srsf10	E2.vs.E3_in_JAX	1.38959742113996e-05	0.00105904753981165	-0.604543969405576
ENSMUSG000000569994	ENSMUSG00000056999	Ide	E2.vs.E3_in_JAX	1.40539598681663e-05	0.00106736897290417	-0.619556562137325
ENSMUSG000000214314	ENSMUSG00000021431	Snrnp48	E2.vs.E3_in_JAX	1.64518917912625e-05	0.00118753434303555	-0.527498716752992
ENSMUSG000000290984	ENSMUSG00000029098	Acox3	E2.vs.E3_in_JAX	1.48852501575356e-05	0.00110743223365911	0.345454089237775
ENSMUSG000000988324	ENSMUSG00000098832	Gm27205	E2.vs.E3_in_JAX	2.13730271510152e-05	0.00137497712610045	0.815153814259395
ENSMUSG000000608624	ENSMUSG00000060862	Zbtb40	E2.vs.E3_in_JAX	1.73775347280404e-05	0.00122612521647235	-0.723977978208133
ENSMUSG000000251414	ENSMUSG00000025141	Myadml2	E2.vs.E3_in_JAX	1.94764364758164e-05	0.00129880516779126	0.51361664612285
ENSMUSG000000897594	ENSMUSG00000089759	3632454L22Rik	E2.vs.E3_in_JAX	2.00886557681329e-05	0.00132769085088638	-0.758442082357336
ENSMUSG000000358244	ENSMUSG00000035824	Tk2	E2.vs.E3_in_JAX	1.54906831660639e-05	0.00113700574795744	0.367759300699543
ENSMUSG000000998584	ENSMUSG00000099858	Gm6652	E2.vs.E3_in_JAX	2.24115685265496e-05	0.00141678681613069	0.480936008019762
ENSMUSG000000467504	ENSMUSG00000046750	BC089491	E2.vs.E3_in_JAX	2.30547041140092e-05	0.00144491559623416	0.832348935598503
ENSMUSG000000224684	ENSMUSG00000022468	Endou	E2.vs.E3_in_JAX	2.05755759564801e-05	0.0013315076121186	0.866225451138144
ENSMUSG000000329424	ENSMUSG00000032942	Ucp3	E2.vs.E3_in_JAX	2.05080948051401e-05	0.00133107880615083	0.577250097610212
ENSMUSG000000577664	ENSMUSG00000057766	Ankrd29	E2.vs.E3_in_JAX	1.61534428412803e-05	0.00117020246261842	-0.435892980126423
ENSMUSG000000896624	ENSMUSG00000089662	Gm14057	E2.vs.E3_in_JAX	2.37378102017703e-05	0.00147087003553349	-0.777821839091373
ENSMUSG000000401744	ENSMUSG00000040174	Alkbh3	E2.vs.E3_in_JAX	1.87874487851976e-05	0.00128784411882444	0.395007848222487
ENSMUSG000000521374	ENSMUSG00000052137	Rbm12b2	E2.vs.E3_in_JAX	1.7629320242469e-05	0.0012398910664422	-0.46401176573998
ENSMUSG000000245294	ENSMUSG00000024529	Lox	E2.vs.E3_in_JAX	2.40466065111622e-05	0.0014857949836685	-0.878015974991
ENSMUSG000000353654	ENSMUSG00000035365	Parpbp	E2.vs.E3_in_JAX	2.44336843730568e-05	0.0015042150491398	0.946934662497531
ENSMUSG000000458384	ENSMUSG00000045838	A430105I19Rik	E2.vs.E3_in_JAX	1.9579153932938e-05	0.00130168642545639	0.442634097066339
ENSMUSG000000146334	ENSMUSG00000014633	Cmc2	E2.vs.E3_in_JAX	1.92269527150163e-05	0.00129105677015829	-0.278148458198661
ENSMUSG000001045074	ENSMUSG00000104507	RP23-411B11.3	E2.vs.E3_in_JAX	2.44822638638398e-05	0.0015042150491398	0.759369667371226
ENSMUSG000000291304	ENSMUSG00000029130	Rnf32	E2.vs.E3_in_JAX	1.92421938952865e-05	0.00129105677015829	-0.493733308242522
ENSMUSG000000605684	ENSMUSG00000060568	Fam78b	E2.vs.E3_in_JAX	1.71141032264701e-05	0.00121537915543046	-0.353810345561067
ENSMUSG000000376694	ENSMUSG00000037669	1110057K04Rik	E2.vs.E3_in_JAX	1.67624270495676e-05	0.00119428197672701	-0.288143656712783
ENSMUSG000000452514	ENSMUSG00000045251	Zfp688	E2.vs.E3_in_JAX	2.20000014700369e-05	0.00140703518173718	0.484445869398863
ENSMUSG000000915144	ENSMUSG00000091514	Gm17484	E2.vs.E3_in_JAX	2.26427591479655e-05	0.00142727686122032	-0.485847639324762
ENSMUSG000000078274	ENSMUSG00000007827	Ankrd26	E2.vs.E3_in_JAX	1.80546214964116e-05	0.00126029724737525	-0.417771282902967
ENSMUSG000000496854	ENSMUSG00000049685	Cyp2g1	E2.vs.E3_in_JAX	1.77315646140759e-05	0.00124308497693488	4.14890374130829
ENSMUSG000000078504	ENSMUSG00000007850	Hnrnph1	E2.vs.E3_in_JAX	1.65591356753003e-05	0.00118753434303555	-0.513994359669973
ENSMUSG000000164814	ENSMUSG00000016481	Cr1l	E2.vs.E3_in_JAX	1.80923209288085e-05	0.00126029724737525	-0.432319278887801
ENSMUSG000000978384	ENSMUSG00000097838	C530050E15Rik	E2.vs.E3_in_JAX	2.37022784415102e-05	0.00147087003553349	0.582969555132857
ENSMUSG000000918904	ENSMUSG00000091890	A830073O21Rik	E2.vs.E3_in_JAX	2.36462910675328e-05	0.00147087003553349	0.741968884924436
ENSMUSG000000205134	ENSMUSG00000020513	Tubd1	E2.vs.E3_in_JAX	2.22117698688e-05	0.00141643744122526	-0.542329122720052
ENSMUSG000000369684	ENSMUSG00000036968	Cnpy4	E2.vs.E3_in_JAX	2.03648533666475e-05	0.00132769085088638	-0.357171958905417
ENSMUSG000000476354	ENSMUSG00000047635	2810006K23Rik	E2.vs.E3_in_JAX	2.03951961732649e-05	0.00132769085088638	-0.379957617192025
ENSMUSG000000272594	ENSMUSG00000027259	Adal	E2.vs.E3_in_JAX	1.89050421798581e-05	0.00128784411882444	-0.474486829180397
ENSMUSG000000311684	ENSMUSG00000031168	Ebp	E2.vs.E3_in_JAX	2.01577401453806e-05	0.00132769085088638	-0.346468788462338
ENSMUSG000000354294	ENSMUSG00000035429	Ptprh	E2.vs.E3_in_JAX	2.58490994079644e-05	0.00157492298426296	0.570938882410484
ENSMUSG000001028614	ENSMUSG00000102861	RP24-116C1.9	E2.vs.E3_in_JAX	2.61320304644979e-05	0.00158773861763878	-0.552066578736119
ENSMUSG000000474664	ENSMUSG00000047466	8030462N17Rik	E2.vs.E3_in_JAX	1.93878373383489e-05	0.00129685066086148	-0.393098927792827
ENSMUSG000001042184	ENSMUSG00000104218	RP24-374C7.1	E2.vs.E3_in_JAX	2.78525631831513e-05	0.00166106544449919	-0.754133250557227
ENSMUSG000000322534	ENSMUSG00000032253	Phip	E2.vs.E3_in_JAX	1.86513810709494e-05	0.00128289829611596	-0.545650668474431
ENSMUSG000000221414	ENSMUSG00000022141	Nipbl	E2.vs.E3_in_JAX	1.90176770621449e-05	0.00128784411882444	-0.470583871765772
ENSMUSG000000121234	ENSMUSG00000012123	Aim1l	E2.vs.E3_in_JAX	2.89950821236823e-05	0.00170945938353451	0.721648077230995
ENSMUSG000000859984	ENSMUSG00000085998	AW822252	E2.vs.E3_in_JAX	2.71614280166245e-05	0.0016411655110708	0.475719297902238
ENSMUSG000000972924	ENSMUSG00000097292	A230107N01Rik	E2.vs.E3_in_JAX	2.75484389131021e-05	0.00165540385809418	-0.524850671292501
ENSMUSG000000322904	ENSMUSG00000032290	Ptpn9	E2.vs.E3_in_JAX	2.01325974796056e-05	0.00132769085088638	-0.372649140781933
ENSMUSG000000200534	ENSMUSG00000020053	Igf1	E2.vs.E3_in_JAX	2.23321257259682e-05	0.00141678681613069	-0.509179120615064
ENSMUSG000000862774	ENSMUSG00000086277	4930558K02Rik	E2.vs.E3_in_JAX	1.88449208508031e-05	0.00128784411882444	2.00188750999729
ENSMUSG000000411804	ENSMUSG00000041180	Hectd2	E2.vs.E3_in_JAX	2.11517459502123e-05	0.00136475557276989	-0.520397399252515
ENSMUSG000000054834	ENSMUSG00000005483	Dnajb1	E2.vs.E3_in_JAX	2.03681528865603e-05	0.00132769085088638	-0.507904018271917
ENSMUSG000000597724	ENSMUSG00000059772	Slx1b	E2.vs.E3_in_JAX	2.30362927921111e-05	0.00144491559623416	0.307591731371121
ENSMUSG000000383444	ENSMUSG00000038344	Txlng	E2.vs.E3_in_JAX	2.18214670076632e-05	0.00139970952451207	-0.53158091016995
ENSMUSG000000250364	ENSMUSG00000025036	Sfxn2	E2.vs.E3_in_JAX	2.63288664030123e-05	0.00159526674468999	0.438549104091948
ENSMUSG000000381744	ENSMUSG00000038174	Fam126b	E2.vs.E3_in_JAX	2.03025987847418e-05	0.00132769085088638	-0.514943348344421
ENSMUSG000000426774	ENSMUSG00000042677	Zc3h12a	E2.vs.E3_in_JAX	3.41558156591021e-05	0.00192054024655923	0.814729809176107
ENSMUSG000000202284	ENSMUSG00000020228	Helb	E2.vs.E3_in_JAX	2.83264391446929e-05	0.00167908998214598	0.296917380853039
ENSMUSG000001043944	ENSMUSG00000104394	RP23-306B14.3	E2.vs.E3_in_JAX	3.05443516825029e-05	0.00176586709284796	-0.62987307102043
ENSMUSG000000531784	ENSMUSG00000053178	Mterf1b	E2.vs.E3_in_JAX	3.29865916428615e-05	0.00186438170285351	-0.665779069330475
ENSMUSG000000636524	ENSMUSG00000063652	Slc22a21	E2.vs.E3_in_JAX	3.27902327892247e-05	0.00186291106960704	0.522861027550963
ENSMUSG000000454664	ENSMUSG00000045466	Zfp956	E2.vs.E3_in_JAX	2.57554995595942e-05	0.00157492298426296	0.312534355644703
ENSMUSG000000547154	ENSMUSG00000054715	Zscan22	E2.vs.E3_in_JAX	2.74099425462153e-05	0.00165161893474757	-0.355525505316179
ENSMUSG000000571014	ENSMUSG00000057101	Zfp180	E2.vs.E3_in_JAX	2.35337767516553e-05	0.00147072656825416	-0.353481187223073
ENSMUSG000000677804	ENSMUSG00000067780	Pi15	E2.vs.E3_in_JAX	3.72039798960384e-05	0.00206015861333177	-0.883419949053446
ENSMUSG000000273774	ENSMUSG00000027377	Mall	E2.vs.E3_in_JAX	3.79071891909557e-05	0.00206795507449186	-1.18397203129543
ENSMUSG000000553234	ENSMUSG00000055323	Gm9967	E2.vs.E3_in_JAX	3.79120369803519e-05	0.00206795507449186	0.761036559343772
ENSMUSG000000402724	ENSMUSG00000040272	Accs	E2.vs.E3_in_JAX	3.18528120255705e-05	0.0018191032831209	0.540251862899874
ENSMUSG000000435724	ENSMUSG00000043572	Pars2	E2.vs.E3_in_JAX	3.07796111953915e-05	0.0017670405135874	0.412030458359671
ENSMUSG000000698354	ENSMUSG00000069835	Sat2	E2.vs.E3_in_JAX	2.94836935595775e-05	0.00172432307280385	0.37689157223425
ENSMUSG000000249524	ENSMUSG00000024952	Rps6ka4	E2.vs.E3_in_JAX	2.79464217791662e-05	0.00166106544449919	0.527631321885558
ENSMUSG000000258104	ENSMUSG00000025810	Nrp1	E2.vs.E3_in_JAX	2.57993871818513e-05	0.00157492298426296	-0.482569555780029
ENSMUSG000000748244	ENSMUSG00000074824	Rslcan18	E2.vs.E3_in_JAX	3.7424515548569e-05	0.00206713744594406	-0.509190986282861
ENSMUSG000000526754	ENSMUSG00000052675	Zfp112	E2.vs.E3_in_JAX	3.00942127139174e-05	0.00174602311589261	0.31121625641915
ENSMUSG000000292634	ENSMUSG00000029263	Pigg	E2.vs.E3_in_JAX	2.76419428677303e-05	0.00165647182560511	-0.294994925409103
ENSMUSG000000579244	ENSMUSG00000057924	Gm10033	E2.vs.E3_in_JAX	3.327597583489e-05	0.00187589025627976	-0.682419040110476
ENSMUSG000000746514	ENSMUSG00000074651	Mcidas	E2.vs.E3_in_JAX	4.04435426127554e-05	0.00215236400868321	1.08284087489194
ENSMUSG000000563164	ENSMUSG00000056316	Gm9996	E2.vs.E3_in_JAX	3.86046670469005e-05	0.00208493798102927	0.704994058882516
ENSMUSG000000352704	ENSMUSG00000035270	Impg2	E2.vs.E3_in_JAX	4.04062021156874e-05	0.00215236400868321	-0.938967746245061
ENSMUSG000000394614	ENSMUSG00000039461	Tcta	E2.vs.E3_in_JAX	2.84672219843628e-05	0.00168287444990262	0.293785374414762
ENSMUSG000000277424	ENSMUSG00000027742	Cog6	E2.vs.E3_in_JAX	2.78850209211938e-05	0.00166106544449919	-0.265680817022075
ENSMUSG000000268434	ENSMUSG00000026843	Fubp3	E2.vs.E3_in_JAX	2.99273774533839e-05	0.00174096150807943	0.29985612210111
ENSMUSG000000744674	ENSMUSG00000074467	Gm10702	E2.vs.E3_in_JAX	4.04087367869269e-05	0.00215236400868321	0.533504233779284
ENSMUSG000000317794	ENSMUSG00000031779	Ccl22	E2.vs.E3_in_JAX	4.2042308313613e-05	0.00221055627342225	0.904434818338236
ENSMUSG000000861894	ENSMUSG00000086189	Gm15462	E2.vs.E3_in_JAX	4.54119720764437e-05	0.00230463124182843	1.00231020136908
ENSMUSG000000524064	ENSMUSG00000052406	Rexo4	E2.vs.E3_in_JAX	2.96139031807976e-05	0.00172731974472956	-0.268026449787097
ENSMUSG000000260144	ENSMUSG00000026014	Raph1	E2.vs.E3_in_JAX	2.9148364335371e-05	0.00171387680942895	-0.366553443293534
ENSMUSG000000497964	ENSMUSG00000049796	Crh	E2.vs.E3_in_JAX	3.77144568781635e-05	0.00206795507449186	-0.763051327648705
ENSMUSG000000341214	ENSMUSG00000034121	Mks1	E2.vs.E3_in_JAX	3.85475720060904e-05	0.00208493798102927	0.473493032036266
ENSMUSG000000787684	ENSMUSG00000078768	Zfp566	E2.vs.E3_in_JAX	3.89124205296354e-05	0.00209357823247315	0.387338930429936
ENSMUSG000000807274	ENSMUSG00000080727	C920021L13Rik	E2.vs.E3_in_JAX	4.53656015093323e-05	0.00230463124182843	0.735808065646445
ENSMUSG000000398044	ENSMUSG00000039804	Ncoa5	E2.vs.E3_in_JAX	3.05977062217975e-05	0.00176586709284796	-0.309046711763165
ENSMUSG000000187274	ENSMUSG00000018727	Cpsf4l	E2.vs.E3_in_JAX	4.75996019739539e-05	0.00238248534090685	-1.73463246454172
ENSMUSG000000063624	ENSMUSG00000006362	Cbfa2t3	E2.vs.E3_in_JAX	3.59278874063905e-05	0.00200472112561219	-0.626531229810407
ENSMUSG000000349064	ENSMUSG00000034906	Ncaph	E2.vs.E3_in_JAX	4.5271291509194e-05	0.00230463124182843	0.68402988033821
ENSMUSG000000493134	ENSMUSG00000049313	Sorl1	E2.vs.E3_in_JAX	2.9303670986639e-05	0.00171838926405028	-0.463707715411063
ENSMUSG000000468084	ENSMUSG00000046808	Atp10d	E2.vs.E3_in_JAX	4.09356266836411e-05	0.00216865989291559	0.482544666615027
ENSMUSG000000258134	ENSMUSG00000025813	Homer2	E2.vs.E3_in_JAX	3.07652829213114e-05	0.0017670405135874	-0.341149648870632
ENSMUSG000000209054	ENSMUSG00000020905	Usp43	E2.vs.E3_in_JAX	4.42630595198693e-05	0.00227268990816456	0.950006911247328
ENSMUSG000000304074	ENSMUSG00000030407	Qpctl	E2.vs.E3_in_JAX	3.65805479323484e-05	0.00203594484713551	0.282861248028069
ENSMUSG000000598664	ENSMUSG00000059866	Tnip2	E2.vs.E3_in_JAX	3.7877484877934e-05	0.00206795507449186	0.480471992690265
ENSMUSG000000962574	ENSMUSG00000096257	Gm6537	E2.vs.E3_in_JAX	4.83236644992083e-05	0.00240770732025327	0.857345028755154
ENSMUSG000000209644	ENSMUSG00000020964	Sel1l	E2.vs.E3_in_JAX	3.10096621012014e-05	0.0017755872752345	-0.277393380011008
ENSMUSG000000151344	ENSMUSG00000015134	Aldh1a3	E2.vs.E3_in_JAX	4.72021709858487e-05	0.00237345537005395	-0.794762094464365
ENSMUSG000000790454	ENSMUSG00000079045	Prox1os	E2.vs.E3_in_JAX	4.53222794274469e-05	0.00230463124182843	0.571492132297182
ENSMUSG000000521884	ENSMUSG00000052188	Gm14964	E2.vs.E3_in_JAX	4.99522102955184e-05	0.00246637628847376	0.555738830211997
ENSMUSG000000518444	ENSMUSG00000051844	B230319C09Rik	E2.vs.E3_in_JAX	5.07883924748211e-05	0.00248342511388088	0.644728783169764
ENSMUSG000000359834	ENSMUSG00000035983	Gm7008	E2.vs.E3_in_JAX	4.95630999900602e-05	0.00245270064724567	0.594701576675342
ENSMUSG000000628614	ENSMUSG00000062861	Zfp28	E2.vs.E3_in_JAX	3.83876120684056e-05	0.00208493798102927	0.342688437948659
ENSMUSG000000481744	ENSMUSG00000048174	Tmem81	E2.vs.E3_in_JAX	4.16100597932607e-05	0.00219310081411564	0.33031848156461
ENSMUSG000000442294	ENSMUSG00000044229	Nxpe4	E2.vs.E3_in_JAX	3.84433851006017e-05	0.00208493798102927	0.419707225492627
ENSMUSG000000508404	ENSMUSG00000050840	Cdh20	E2.vs.E3_in_JAX	3.51083521388096e-05	0.00196903842649278	-0.314485218806093
ENSMUSG000000914754	ENSMUSG00000091475	2810468N07Rik	E2.vs.E3_in_JAX	3.55438727015431e-05	0.00198836605524515	0.424754137300745
ENSMUSG000000423204	ENSMUSG00000042320	Prox2	E2.vs.E3_in_JAX	5.0124070819071e-05	0.00246928784014761	0.520059950144202
ENSMUSG000000871424	ENSMUSG00000087142	Gm12454	E2.vs.E3_in_JAX	5.34717203241285e-05	0.00255037294580313	0.893345965066512
ENSMUSG000000699194	ENSMUSG00000069919	Hba-a1	E2.vs.E3_in_JAX	4.85466306011092e-05	0.00241331920713196	-1.89171398631712
ENSMUSG000000174214	ENSMUSG00000017421	Zfp207	E2.vs.E3_in_JAX	3.29365662943352e-05	0.00186438170285351	-0.333315642513737
ENSMUSG000000213884	ENSMUSG00000021388	Aspn	E2.vs.E3_in_JAX	4.86808660460756e-05	0.00241450472341454	-0.790674005106371
ENSMUSG000000969814	ENSMUSG00000096981	Gm16845	E2.vs.E3_in_JAX	5.36356034869218e-05	0.00255037294580313	0.64294622511736
ENSMUSG000000225104	ENSMUSG00000022510	Trp63	E2.vs.E3_in_JAX	5.09442681117208e-05	0.00248342511388088	-0.615458023346614
ENSMUSG000000347384	ENSMUSG00000034738	Nostrin	E2.vs.E3_in_JAX	4.65096351054169e-05	0.00234402131027831	-0.757789975950361
ENSMUSG000000739404	ENSMUSG00000073940	Hbb-bt	E2.vs.E3_in_JAX	4.5995878966177e-05	0.00232348235710668	-1.86239883197375
ENSMUSG000000848804	ENSMUSG00000084880	Tomm6os	E2.vs.E3_in_JAX	4.7848899896547e-05	0.0023894954051077	0.388135300380117
ENSMUSG000000273714	ENSMUSG00000027371	Fahd2a	E2.vs.E3_in_JAX	4.02023741665145e-05	0.00215236400868321	0.361320288744596
ENSMUSG000000370104	ENSMUSG00000037010	Apln	E2.vs.E3_in_JAX	3.67906310181082e-05	0.00204244028492152	-0.407907893209631
ENSMUSG000000970274	ENSMUSG00000097027	Gm26559	E2.vs.E3_in_JAX	5.64572068725929e-05	0.00261075789835988	0.658717876558038
ENSMUSG000000359444	ENSMUSG00000035944	Ttc38	E2.vs.E3_in_JAX	4.38040629979961e-05	0.0022650739242439	0.383459929697289
ENSMUSG000000272274	ENSMUSG00000027227	Sord	E2.vs.E3_in_JAX	3.89560801269406e-05	0.00209357823247315	0.324653460285149
ENSMUSG000000547234	ENSMUSG00000054723	Vmac	E2.vs.E3_in_JAX	4.25163708766437e-05	0.00222478607699719	0.332831964914925
ENSMUSG000000283414	ENSMUSG00000028341	Nr4a3	E2.vs.E3_in_JAX	3.78913196186994e-05	0.00206795507449186	-1.01120908104861
ENSMUSG000001018494	ENSMUSG00000101849	Gm28386	E2.vs.E3_in_JAX	5.4798550343614e-05	0.00257212165593534	1.17040810316091
ENSMUSG000000979244	ENSMUSG00000097924	A730020E08Rik	E2.vs.E3_in_JAX	5.1080907839846e-05	0.00248342511388088	-0.491392294670275
ENSMUSG000000697634	ENSMUSG00000069763	Tmem100	E2.vs.E3_in_JAX	4.2695766339054e-05	0.00222658267242809	-0.478033046090758
ENSMUSG000000972034	ENSMUSG00000097203	4732419C18Rik	E2.vs.E3_in_JAX	5.9158659787685e-05	0.00270706561827622	0.773241578852803
ENSMUSG000000523054	ENSMUSG00000052305	Hbb-bs	E2.vs.E3_in_JAX	4.44777431703708e-05	0.00227836458165227	-1.84416398981308
ENSMUSG000000203954	ENSMUSG00000020395	Itk	E2.vs.E3_in_JAX	6.25376866494436e-05	0.00278694438273823	1.05681358962437
ENSMUSG000000478284	ENSMUSG00000047828	A730018C14Rik	E2.vs.E3_in_JAX	5.36294499291772e-05	0.00255037294580313	1.25952509977107
ENSMUSG000000416794	ENSMUSG00000041679	Lrrc29	E2.vs.E3_in_JAX	6.06326757405209e-05	0.00274579402996359	0.928312912595736
ENSMUSG000000850544	ENSMUSG00000085054	Gm15834	E2.vs.E3_in_JAX	6.18534537336795e-05	0.00277237826540322	0.730849094033442
ENSMUSG000000150274	ENSMUSG00000015027	Galns	E2.vs.E3_in_JAX	5.12005050205769e-05	0.00248342511388088	0.529557186444864
ENSMUSG000000350214	ENSMUSG00000035021	Baz1a	E2.vs.E3_in_JAX	5.47469103187957e-05	0.00257212165593534	-0.569367197182833
ENSMUSG000000205234	ENSMUSG00000020523	Fam114a2	E2.vs.E3_in_JAX	4.11424759632997e-05	0.00217369414672767	-0.272901101369539
ENSMUSG000000564114	ENSMUSG00000056411	Gm12500	E2.vs.E3_in_JAX	6.45030972269275e-05	0.00284450855976731	0.665079040269838
ENSMUSG000000399684	ENSMUSG00000039968	Rsbn1l	E2.vs.E3_in_JAX	4.2792661480863e-05	0.00222658267242809	-0.394544787698339
ENSMUSG000000909524	ENSMUSG00000090952	Gm17251	E2.vs.E3_in_JAX	6.23354965330822e-05	0.00278694438273823	0.44812200155404
ENSMUSG000000043604	ENSMUSG00000004360	9330159F19Rik	E2.vs.E3_in_JAX	4.0948042599284e-05	0.00216865989291559	-0.483869699413089
ENSMUSG000001005964	ENSMUSG00000100596	Gm29502	E2.vs.E3_in_JAX	6.5481696783843e-05	0.0028760665738012	0.756806522232476
ENSMUSG000000223254	ENSMUSG00000022325	Pop1	E2.vs.E3_in_JAX	5.15993320556906e-05	0.00248717012711591	-0.316538041746153
ENSMUSG000000497094	ENSMUSG00000049709	Nlrp10	E2.vs.E3_in_JAX	6.3351861655305e-05	0.00281074091275149	-1.13176769470422
ENSMUSG000000370344	ENSMUSG00000037034	Pax1	E2.vs.E3_in_JAX	4.29484819593596e-05	0.00222658267242809	1.90418494830247
ENSMUSG000000737524	ENSMUSG00000073752	Gm10570	E2.vs.E3_in_JAX	7.03199517113929e-05	0.00300999668059354	0.8271520849531
ENSMUSG000000377204	ENSMUSG00000037720	Tmem33	E2.vs.E3_in_JAX	4.24935474664632e-05	0.00222478607699719	-0.444550642836669
ENSMUSG000000284024	ENSMUSG00000028402	Mpdz	E2.vs.E3_in_JAX	4.39592763279308e-05	0.00226773879981328	-0.32695725454679
ENSMUSG000000919854	ENSMUSG00000091985	Gm17354	E2.vs.E3_in_JAX	5.6298313846866e-05	0.00261075789835988	-0.502562656112435
ENSMUSG000000431654	ENSMUSG00000043165	Lor	E2.vs.E3_in_JAX	6.8877720874977e-05	0.0029726356498448	0.603975718691969
ENSMUSG000000205224	ENSMUSG00000020522	Mfap3	E2.vs.E3_in_JAX	4.56686701818219e-05	0.00231229357149767	-0.378576817624507
ENSMUSG000000361964	ENSMUSG00000036196	Slc26a8	E2.vs.E3_in_JAX	6.10031954350074e-05	0.0027491529879065	0.50348271842269
ENSMUSG000000273514	ENSMUSG00000027351	Spred1	E2.vs.E3_in_JAX	4.41392640486352e-05	0.00227166617067247	-0.558901492362195
ENSMUSG000000394524	ENSMUSG00000039452	Snx22	E2.vs.E3_in_JAX	5.66680311077499e-05	0.00261497857472535	0.488985612673903
ENSMUSG000000203814	ENSMUSG00000020381	3010026O09Rik	E2.vs.E3_in_JAX	5.57370136821671e-05	0.00260499081254282	0.556915402320168
ENSMUSG000000259974	ENSMUSG00000025997	Ikzf2	E2.vs.E3_in_JAX	5.84929997707436e-05	0.00268785164702831	-0.55368418700026
ENSMUSG000000046514	ENSMUSG00000004651	Tyr	E2.vs.E3_in_JAX	5.95183166751716e-05	0.00271783745435497	1.77340037373728
ENSMUSG000000564184	ENSMUSG00000056418	BC043934	E2.vs.E3_in_JAX	7.25220361250365e-05	0.0030623059771485	0.593593103379891
ENSMUSG000000876604	ENSMUSG00000087660	B230398E01Rik	E2.vs.E3_in_JAX	7.14381794960014e-05	0.0030282898435508	0.941510188773894
ENSMUSG000000349194	ENSMUSG00000034919	Ttc22	E2.vs.E3_in_JAX	7.32587994804123e-05	0.00308151869429819	0.69639425945875
ENSMUSG000000238284	ENSMUSG00000023828	Slc22a3	E2.vs.E3_in_JAX	6.51825759846999e-05	0.00286868910364857	0.716883536739205
ENSMUSG000000607714	ENSMUSG00000060771	Tsga10	E2.vs.E3_in_JAX	5.12159497521596e-05	0.00248342511388088	-0.541883445742074
ENSMUSG000000316084	ENSMUSG00000031608	Galnt7	E2.vs.E3_in_JAX	5.20580469979085e-05	0.00250256189447308	-0.537467829512725
ENSMUSG000000860164	ENSMUSG00000086016	1700084C06Rik	E2.vs.E3_in_JAX	6.05934922124093e-05	0.00274579402996359	1.63022993457388
ENSMUSG000000632974	ENSMUSG00000063297	Luzp2	E2.vs.E3_in_JAX	4.74994567879427e-05	0.00238248534090685	-0.420744104772394
ENSMUSG000000492304	ENSMUSG00000049230	Gm9833	E2.vs.E3_in_JAX	5.76491173259464e-05	0.00265465082793774	-0.398581994939042
ENSMUSG000000974944	ENSMUSG00000097494	4933406C10Rik	E2.vs.E3_in_JAX	7.12786746633783e-05	0.0030282898435508	0.595551708274383
ENSMUSG000000232064	ENSMUSG00000023206	Il15ra	E2.vs.E3_in_JAX	6.28911190561994e-05	0.00279597042096799	0.431489833718734
ENSMUSG000001034274	ENSMUSG00000103427	RP23-44N5.4	E2.vs.E3_in_JAX	7.65686599712925e-05	0.00315997415009827	-0.796232616759374
ENSMUSG000000936064	ENSMUSG00000093606	B130034C11Rik	E2.vs.E3_in_JAX	6.87023480808551e-05	0.0029726356498448	0.393771850062845
ENSMUSG000000675674	ENSMUSG00000067567	Hdac8	E2.vs.E3_in_JAX	5.37708480278252e-05	0.00255125761152412	-0.385746124653277
ENSMUSG000000289504	ENSMUSG00000028950	Tas1r1	E2.vs.E3_in_JAX	7.62844513986213e-05	0.00315419622956908	1.04427120349376
ENSMUSG000000199604	ENSMUSG00000019960	Dusp6	E2.vs.E3_in_JAX	5.06336471215692e-05	0.00248342511388088	-0.56629601164236
ENSMUSG000000868444	ENSMUSG00000086844	B230206H07Rik	E2.vs.E3_in_JAX	6.93389064837819e-05	0.00298553130220426	0.823866683596903
ENSMUSG000000278034	ENSMUSG00000027803	Wwtr1	E2.vs.E3_in_JAX	5.62673265142193e-05	0.00261075789835988	-0.434949370952475
ENSMUSG000000782024	ENSMUSG00000078202	Nrarp	E2.vs.E3_in_JAX	5.90022336595537e-05	0.00270556783403652	0.552903141532536
ENSMUSG000000743424	ENSMUSG00000074342	I830077J02Rik	E2.vs.E3_in_JAX	8.17053495379877e-05	0.00327549016346905	0.678424612614603
ENSMUSG000000754054	ENSMUSG00000075405	9430097D07Rik	E2.vs.E3_in_JAX	8.37353594199313e-05	0.00330007840827416	0.591481271131068
ENSMUSG000000909354	ENSMUSG00000090935	Synj2bp	E2.vs.E3_in_JAX	5.16241593613415e-05	0.00248717012711591	-0.357852264635243
ENSMUSG000000374164	ENSMUSG00000037416	Dmxl1	E2.vs.E3_in_JAX	5.13193504079988e-05	0.00248342511388088	-0.429034818889923
ENSMUSG000000215754	ENSMUSG00000021575	Ahrr	E2.vs.E3_in_JAX	8.20722954831571e-05	0.00328184153400932	0.659529989768522
ENSMUSG000000267364	ENSMUSG00000026736	4930426L09Rik	E2.vs.E3_in_JAX	8.51998829168826e-05	0.00334573974693173	0.749961855468872
ENSMUSG000000212784	ENSMUSG00000021278	Amn	E2.vs.E3_in_JAX	8.30423333375202e-05	0.00329082074546507	0.75722212221294
ENSMUSG000000212874	ENSMUSG00000021287	Xrcc3	E2.vs.E3_in_JAX	6.64903532228931e-05	0.00290868699208868	0.664676332269969
ENSMUSG000000200484	ENSMUSG00000020048	Hsp90b1	E2.vs.E3_in_JAX	5.10769074465318e-05	0.00248342511388088	-0.638459265909116
ENSMUSG000000337994	ENSMUSG00000033799	Fam208b	E2.vs.E3_in_JAX	5.41859703401854e-05	0.00255433131304068	-0.429719102321954
ENSMUSG000000384854	ENSMUSG00000038485	Socs7	E2.vs.E3_in_JAX	5.25808740374215e-05	0.00252215231978184	-0.271718187677914
ENSMUSG000000974154	ENSMUSG00000097415	AU020206	E2.vs.E3_in_JAX	8.34471718276971e-05	0.00330007840827416	0.673452264412317
ENSMUSG000000549444	ENSMUSG00000054944	5330416C01Rik	E2.vs.E3_in_JAX	7.93704941242304e-05	0.0032209106084959	-1.12159765963762
ENSMUSG000000341014	ENSMUSG00000034101	Ctnnd1	E2.vs.E3_in_JAX	5.40816785823313e-05	0.00255433131304068	-0.283715641161653
ENSMUSG000000222624	ENSMUSG00000022262	Dnah5	E2.vs.E3_in_JAX	6.77752368881969e-05	0.00294721223947422	-0.530041990148354
ENSMUSG000000898574	ENSMUSG00000089857	Zfp882	E2.vs.E3_in_JAX	6.39487366481009e-05	0.00283147918361116	-0.484575644724147
ENSMUSG000000703154	ENSMUSG00000070315	4930581F22Rik	E2.vs.E3_in_JAX	7.11688841552533e-05	0.0030282898435508	0.405321244217839
ENSMUSG000000277784	ENSMUSG00000027778	Ift80	E2.vs.E3_in_JAX	5.64540284822347e-05	0.00261075789835988	-0.349017712024412
ENSMUSG000000849464	ENSMUSG00000084946	Dlx1as	E2.vs.E3_in_JAX	7.36196637805977e-05	0.00308827254222566	-0.51811924777333
ENSMUSG000000270014	ENSMUSG00000027001	Dusp19	E2.vs.E3_in_JAX	6.04560667414689e-05	0.00274579402996359	-0.305575046203911
ENSMUSG000000243024	ENSMUSG00000024302	Dtna	E2.vs.E3_in_JAX	5.52169506865101e-05	0.00258621062605147	-0.312717135032764
ENSMUSG000000425084	ENSMUSG00000042508	Dmtf1	E2.vs.E3_in_JAX	5.62428959421079e-05	0.00261075789835988	-0.42750350501003
ENSMUSG000000594234	ENSMUSG00000059423	Zfp933	E2.vs.E3_in_JAX	6.15302278602379e-05	0.00276355374535315	-0.590928943517134
ENSMUSG000000366764	ENSMUSG00000036676	Tmtc3	E2.vs.E3_in_JAX	6.25606771784607e-05	0.00278694438273823	-0.431525943545109
ENSMUSG000000322214	ENSMUSG00000032221	Mns1	E2.vs.E3_in_JAX	8.3608299244793e-05	0.00330007840827416	-0.58922674984911
ENSMUSG000000977104	ENSMUSG00000097710	2310026I22Rik	E2.vs.E3_in_JAX	8.87190561011755e-05	0.00344069488315782	1.03410785377455
ENSMUSG000000371124	ENSMUSG00000037112	Sik2	E2.vs.E3_in_JAX	6.10839094830412e-05	0.0027491529879065	-0.452252738747879
ENSMUSG000000895714	ENSMUSG00000089571	Gm23008	E2.vs.E3_in_JAX	8.27322947885371e-05	0.00329082074546507	2.20451373990885
ENSMUSG000000424734	ENSMUSG00000042473	Tbc1d8b	E2.vs.E3_in_JAX	6.76833862686153e-05	0.00294721223947422	-0.582826251491316
ENSMUSG000000227994	ENSMUSG00000022799	Arhgap31	E2.vs.E3_in_JAX	6.09238155609791e-05	0.0027491529879065	-0.448880873965898
ENSMUSG000000265924	ENSMUSG00000026592	Tex35	E2.vs.E3_in_JAX	7.79345202675088e-05	0.0031832318203256	1.54075150548669
ENSMUSG000000252694	ENSMUSG00000025269	Apex2	E2.vs.E3_in_JAX	7.80225050389472e-05	0.0031832318203256	-0.38747654111911
ENSMUSG000000215924	ENSMUSG00000021592	Arsk	E2.vs.E3_in_JAX	7.14395628981946e-05	0.0030282898435508	-0.450683031612547
ENSMUSG000000300944	ENSMUSG00000030094	Xpc	E2.vs.E3_in_JAX	6.89035008673394e-05	0.0029726356498448	0.335247248633827
ENSMUSG000000041514	ENSMUSG00000004151	Etv1	E2.vs.E3_in_JAX	6.01151576338612e-05	0.00273937258942801	-0.5518962623823
ENSMUSG000000897184	ENSMUSG00000089718	2310075C17Rik	E2.vs.E3_in_JAX	0.000100740791037007	0.00371585720464158	1.38158472251725
ENSMUSG000000313234	ENSMUSG00000031323	Dmrtc1a	E2.vs.E3_in_JAX	8.05224789397365e-05	0.00324358781187635	0.528697970496955
ENSMUSG000000976684	ENSMUSG00000097668	Gm26761	E2.vs.E3_in_JAX	8.99156858964373e-05	0.00345646010125268	1.11478051383082
ENSMUSG000000646344	ENSMUSG00000064634	Gm22620	E2.vs.E3_in_JAX	0.000103935798087322	0.00378897951927334	1.04220927084985
ENSMUSG000000448474	ENSMUSG00000044847	Lsm11	E2.vs.E3_in_JAX	6.56464259454802e-05	0.00287752359660419	-0.396610735353025
ENSMUSG000000009834	ENSMUSG00000000983	Wfdc18	E2.vs.E3_in_JAX	9.81040950683032e-05	0.0036743679305291	0.637918586719987
ENSMUSG000000447024	ENSMUSG00000044702	Palb2	E2.vs.E3_in_JAX	9.51585824664641e-05	0.00360104441918507	0.435479921028484
ENSMUSG000000205214	ENSMUSG00000020521	Rnft1	E2.vs.E3_in_JAX	6.99909560929897e-05	0.0030017885933764	-0.453567421304991
ENSMUSG000000368544	ENSMUSG00000036854	Hspb6	E2.vs.E3_in_JAX	8.71853989195043e-05	0.00340536826886843	0.372815976805901
ENSMUSG000000399974	ENSMUSG00000039997	Ifi203	E2.vs.E3_in_JAX	9.86255111070127e-05	0.00368210841266436	-0.680621062315844
ENSMUSG000000655794	ENSMUSG00000065579	Mir425	E2.vs.E3_in_JAX	0.000108498763477099	0.00390970914915088	1.08884136461904
ENSMUSG000000202864	ENSMUSG00000020286	1700093K21Rik	E2.vs.E3_in_JAX	0.000102089293882744	0.00373411224932651	1.36255051286939
ENSMUSG000000573294	ENSMUSG00000057329	Bcl2	E2.vs.E3_in_JAX	6.99416356969713e-05	0.0030017885933764	-0.414911505797597
ENSMUSG000000403254	ENSMUSG00000040325	Vprbp	E2.vs.E3_in_JAX	6.81307416965973e-05	0.00295679308160649	-0.279554440886211
ENSMUSG000000147764	ENSMUSG00000014776	Nol3	E2.vs.E3_in_JAX	7.69666518813285e-05	0.00317041728173314	0.43285673445309
ENSMUSG000000861214	ENSMUSG00000086121	Gm16068	E2.vs.E3_in_JAX	9.08243968539193e-05	0.00347916292887176	1.29988946388501
ENSMUSG000000399904	ENSMUSG00000039990	Edrf1	E2.vs.E3_in_JAX	7.09359995608231e-05	0.0030282898435508	-0.31718741862255
ENSMUSG000000818574	ENSMUSG00000081857	Gm13624	E2.vs.E3_in_JAX	0.000101361728789792	0.00372619343499014	1.47587325796692
ENSMUSG000000324874	ENSMUSG00000032487	Ptgs2	E2.vs.E3_in_JAX	7.81509389436678e-05	0.0031832318203256	-0.858579448318231
ENSMUSG000000188224	ENSMUSG00000018822	Sfrp5	E2.vs.E3_in_JAX	9.90776614510429e-05	0.00368558790632425	0.9345693406719
ENSMUSG000000556604	ENSMUSG00000055660	Mettl4	E2.vs.E3_in_JAX	8.30491039865001e-05	0.00329082074546507	-0.387568316498272
ENSMUSG000000219024	ENSMUSG00000021902	Phf7	E2.vs.E3_in_JAX	9.15263584352913e-05	0.00349381507513984	0.474286085823014
ENSMUSG000000254254	ENSMUSG00000025425	St8sia5	E2.vs.E3_in_JAX	7.22397292428973e-05	0.00305628548883925	-0.48530702383612
ENSMUSG000000329404	ENSMUSG00000032940	Rbm11	E2.vs.E3_in_JAX	8.55856879414375e-05	0.00335486693968291	0.522773500466757
ENSMUSG000000637604	ENSMUSG00000063760	Rnf217	E2.vs.E3_in_JAX	7.48329785286051e-05	0.00312370560945836	-0.451145055827085
ENSMUSG000000906224	ENSMUSG00000090622	A930033H14Rik	E2.vs.E3_in_JAX	0.000104725153788197	0.00379545323394681	0.476458931544369
ENSMUSG000000852894	ENSMUSG00000085289	Gm15337	E2.vs.E3_in_JAX	0.000113772407711822	0.004039843951105	0.689821686674609
ENSMUSG000000250864	ENSMUSG00000025086	Trub1	E2.vs.E3_in_JAX	7.80571686384672e-05	0.0031832318203256	0.270020893645102
ENSMUSG000000382144	ENSMUSG00000038214	Bend3	E2.vs.E3_in_JAX	9.36588887462368e-05	0.00356143468401726	0.364386567942777
ENSMUSG000000373554	ENSMUSG00000037355	Uvssa	E2.vs.E3_in_JAX	8.28298378064885e-05	0.00329082074546507	0.493194379094222
ENSMUSG000000332824	ENSMUSG00000033282	Rpgrip1l	E2.vs.E3_in_JAX	7.51840654147813e-05	0.00313215145837823	-0.4186912545613
ENSMUSG000000744724	ENSMUSG00000074472	Zfp872	E2.vs.E3_in_JAX	0.000119470632011998	0.00417441075718598	-0.915976176293621
ENSMUSG000000535524	ENSMUSG00000053552	Ebf4	E2.vs.E3_in_JAX	9.89906452501112e-05	0.00368558790632425	0.611332287630407
ENSMUSG000000220904	ENSMUSG00000022090	Pdlim2	E2.vs.E3_in_JAX	8.66352700879543e-05	0.00338993428020362	0.547116349722113
ENSMUSG000000860344	ENSMUSG00000086034	Gm15201	E2.vs.E3_in_JAX	0.000115816687887018	0.00407587242531789	0.453437514852561
ENSMUSG000000302714	ENSMUSG00000030271	Ogg1	E2.vs.E3_in_JAX	9.95800651444496e-05	0.00369171994051618	0.473459726598518
ENSMUSG000000152174	ENSMUSG00000015217	Hmgb3	E2.vs.E3_in_JAX	8.03203418168395e-05	0.00324141482760098	0.521310848867175
ENSMUSG000000313044	ENSMUSG00000031304	Il2rg	E2.vs.E3_in_JAX	0.000120629075639789	0.00419226395793907	-0.744481693417853
ENSMUSG000000413284	ENSMUSG00000041328	Pcf11	E2.vs.E3_in_JAX	7.59081831317638e-05	0.00314458274553233	-0.457328897217748
ENSMUSG000000716914	ENSMUSG00000071691	Gm960	E2.vs.E3_in_JAX	0.000105519766204061	0.00381493197715939	0.355929137461286
ENSMUSG000000372664	ENSMUSG00000037266	Rsrp1	E2.vs.E3_in_JAX	7.31408553187745e-05	0.00308151869429819	0.379673565704152
ENSMUSG000000730964	ENSMUSG00000073096	Lrrc61	E2.vs.E3_in_JAX	8.17637100193892e-05	0.00327549016346905	0.285923723699134
ENSMUSG000000794954	ENSMUSG00000079495	Gm11128	E2.vs.E3_in_JAX	0.000121743484911907	0.00420015022946079	-0.723113812959459
ENSMUSG000000232324	ENSMUSG00000023232	Serinc2	E2.vs.E3_in_JAX	0.000104387195608016	0.00379545323394681	-1.15745647462193
ENSMUSG000000552284	ENSMUSG00000055228	Zfp935	E2.vs.E3_in_JAX	0.000102070072042602	0.00373411224932651	-0.475662381953951
ENSMUSG000000224034	ENSMUSG00000022403	St13	E2.vs.E3_in_JAX	7.53217056236889e-05	0.00313215145837823	-0.359939506958572
ENSMUSG000000978014	ENSMUSG00000097801	Gm26777	E2.vs.E3_in_JAX	0.000104807468262418	0.00379545323394681	0.340034514313302
ENSMUSG000000976174	ENSMUSG00000097617	Gm10687	E2.vs.E3_in_JAX	0.000114576104091533	0.0040552154122882	0.662461806453706
ENSMUSG000000254644	ENSMUSG00000025464	Paox	E2.vs.E3_in_JAX	0.000112527009544	0.00401173045700909	0.402022327449125
ENSMUSG000000008234	ENSMUSG00000000823	Znf512b	E2.vs.E3_in_JAX	7.99852351453121e-05	0.00323385776032054	0.536643950665751
ENSMUSG000000462304	ENSMUSG00000046230	Vps13a	E2.vs.E3_in_JAX	7.80162946035474e-05	0.0031832318203256	-0.530052663438769
ENSMUSG000000867744	ENSMUSG00000086774	Gm11915	E2.vs.E3_in_JAX	0.000132945003013469	0.00444633952739084	0.825902744815792
ENSMUSG000000634554	ENSMUSG00000063455	D630045J12Rik	E2.vs.E3_in_JAX	7.97855012439346e-05	0.00323175605316404	-0.384276238969231
ENSMUSG000000280304	ENSMUSG00000028030	Tbck	E2.vs.E3_in_JAX	8.92343959948767e-05	0.00344266574866999	-0.389102032311001
ENSMUSG000000216244	ENSMUSG00000021624	Cd180	E2.vs.E3_in_JAX	0.00011245389258689	0.00401173045700909	0.780366118282367
ENSMUSG000000572344	ENSMUSG00000057234	Mettl15	E2.vs.E3_in_JAX	9.99069494015296e-05	0.00369757141160687	-0.438529359493786
ENSMUSG000000297014	ENSMUSG00000029701	Rbm28	E2.vs.E3_in_JAX	8.17303008852235e-05	0.00327549016346905	-0.398597056955818
ENSMUSG000000679284	ENSMUSG00000067928	Zfp760	E2.vs.E3_in_JAX	8.77532840841368e-05	0.00342070151225492	-0.553404469241583
ENSMUSG000000641474	ENSMUSG00000064147	Rab44	E2.vs.E3_in_JAX	0.00011226981087794	0.00401173045700909	1.38634944229232
ENSMUSG000000935534	ENSMUSG00000093553	Gm20633	E2.vs.E3_in_JAX	0.000123218927712656	0.00422440063614252	0.657371826210419
ENSMUSG000000990344	ENSMUSG00000099034	2810039B14Rik	E2.vs.E3_in_JAX	0.000122365615271411	0.00421496551627019	0.571076511904994
ENSMUSG000000514394	ENSMUSG00000051439	Cd14	E2.vs.E3_in_JAX	0.000121261814984143	0.00420015022946079	0.469882540806717
ENSMUSG000000466674	ENSMUSG00000046667	Rbm12b1	E2.vs.E3_in_JAX	9.54988228963603e-05	0.00360767833024541	-0.480768585689678
ENSMUSG000000866974	ENSMUSG00000086697	4933427G23Rik	E2.vs.E3_in_JAX	0.000133988673350787	0.00447440343847599	0.627451547766778
ENSMUSG000000969954	ENSMUSG00000096995	2810029C07Rik	E2.vs.E3_in_JAX	0.000101057773621152	0.0037212738761203	0.346573931508035
ENSMUSG000000370134	ENSMUSG00000037013	Ss18	E2.vs.E3_in_JAX	8.80471335161853e-05	0.00342070151225492	-0.272061693967421
ENSMUSG000000746354	ENSMUSG00000074635	3110070M22Rik	E2.vs.E3_in_JAX	0.000132864480772255	0.00444633952739084	0.660459417875667
ENSMUSG000000683914	ENSMUSG00000068391	Chrac1	E2.vs.E3_in_JAX	0.000101751207110589	0.00373411224932651	0.459159531620093
ENSMUSG000000344294	ENSMUSG00000034429	Zfp707	E2.vs.E3_in_JAX	0.000112743750879308	0.00401173045700909	0.415361033665853
ENSMUSG000001000174	ENSMUSG00000100017	2410022M11Rik	E2.vs.E3_in_JAX	0.000115769610487021	0.00407587242531789	0.634786111277039
ENSMUSG000000406754	ENSMUSG00000040675	Mthfd1l	E2.vs.E3_in_JAX	9.80352099440314e-05	0.0036743679305291	0.331593988112775
ENSMUSG000000467534	ENSMUSG00000046753	Ccdc66	E2.vs.E3_in_JAX	9.64234676347039e-05	0.00363632846133427	-0.456290298053422
ENSMUSG000000350644	ENSMUSG00000035064	Eef2k	E2.vs.E3_in_JAX	9.02928395287828e-05	0.00346486891054924	0.324972089522722
ENSMUSG000001006324	ENSMUSG00000100632	9430060I03Rik	E2.vs.E3_in_JAX	0.000146801055823295	0.00470128769256652	1.01157453377208
ENSMUSG000000032264	ENSMUSG00000003226	Ranbp2	E2.vs.E3_in_JAX	8.48021845633926e-05	0.00333611183984728	-0.422236964133576
ENSMUSG000000672794	ENSMUSG00000067279	Ppp1r3c	E2.vs.E3_in_JAX	8.78990567347231e-05	0.00342070151225492	-0.470728679993531
ENSMUSG000000332374	ENSMUSG00000033237	Arid2	E2.vs.E3_in_JAX	8.96471243173745e-05	0.00345220343344002	-0.297395392153632
ENSMUSG000000576374	ENSMUSG00000057637	Prdm2	E2.vs.E3_in_JAX	8.92420554791699e-05	0.00344266574866999	-0.31724176327218
ENSMUSG000000051074	ENSMUSG00000005107	Slc2a9	E2.vs.E3_in_JAX	0.000136317228746881	0.00452453223729974	0.598447394904911
ENSMUSG000000291744	ENSMUSG00000029174	Tbc1d1	E2.vs.E3_in_JAX	9.69859798646224e-05	0.00365124670839739	-0.280366874202084
ENSMUSG000000903694	ENSMUSG00000090369	4933411K16Rik	E2.vs.E3_in_JAX	0.000121697274796541	0.00420015022946079	1.77793341568311
ENSMUSG000000868964	ENSMUSG00000086896	Cyp4x1os	E2.vs.E3_in_JAX	0.000142732018676553	0.00463204238979199	0.613875031595286
ENSMUSG000000742154	ENSMUSG00000074215	Gm10643	E2.vs.E3_in_JAX	0.000128010134781242	0.00432093468837981	0.536514249356619
ENSMUSG000000876244	ENSMUSG00000087624	9230111E07Rik	E2.vs.E3_in_JAX	0.000142732893097417	0.00463204238979199	1.13806535446575
ENSMUSG000000305164	ENSMUSG00000030516	Tjp1	E2.vs.E3_in_JAX	8.89543117221624e-05	0.00344266574866999	-0.313841591818844
ENSMUSG000000899074	ENSMUSG00000089907	Gm16169	E2.vs.E3_in_JAX	0.000146280674191161	0.00469838059703857	-1.25429216298376
ENSMUSG000001036224	ENSMUSG00000103622	RP23-298I7.2	E2.vs.E3_in_JAX	0.000141950798282358	0.00463204238979199	0.637513695980039
ENSMUSG000000596594	ENSMUSG00000059659	Gm10069	E2.vs.E3_in_JAX	0.000147313383831327	0.00471079772593951	-0.748951531007546
ENSMUSG000000325274	ENSMUSG00000032527	Pccb	E2.vs.E3_in_JAX	9.37862377357446e-05	0.00356143468401726	0.315271579279662
ENSMUSG000000423594	ENSMUSG00000042359	Osbpl6	E2.vs.E3_in_JAX	9.24014802877934e-05	0.00352107592044409	-0.31961239922937
ENSMUSG000000345604	ENSMUSG00000034560	A230046K03Rik	E2.vs.E3_in_JAX	9.39950337269941e-05	0.00356317742237529	-0.416319857676206
ENSMUSG000000973604	ENSMUSG00000097360	9430065F17Rik	E2.vs.E3_in_JAX	0.000142586257510683	0.00463204238979199	0.562080011268251
ENSMUSG000000869024	ENSMUSG00000086902	Gm11728	E2.vs.E3_in_JAX	0.000131378335816768	0.0044141909974196	1.44711621196064
ENSMUSG000001021014	ENSMUSG00000102101	2310061J03Rik	E2.vs.E3_in_JAX	0.000144592552006187	0.00466470927733235	0.62870208489673
ENSMUSG000000486964	ENSMUSG00000048696	Mex3d	E2.vs.E3_in_JAX	0.000123422642749221	0.00422476285579611	0.38755465407423
ENSMUSG000001041174	ENSMUSG00000104117	RP23-152I6.3	E2.vs.E3_in_JAX	0.000140472806490011	0.00460815498237877	-0.755807792667111
ENSMUSG000000221054	ENSMUSG00000022105	Rb1	E2.vs.E3_in_JAX	9.86474434152295e-05	0.00368210841266436	-0.420954602071228
ENSMUSG000001000254	ENSMUSG00000100025	Gm8141	E2.vs.E3_in_JAX	0.000148192633756386	0.00472509836465514	-0.570486743500416
ENSMUSG000000245394	ENSMUSG00000024539	Ptpn2	E2.vs.E3_in_JAX	0.000104805623649062	0.00379545323394681	-0.434776281865264
ENSMUSG000000441644	ENSMUSG00000044164	Rnf182	E2.vs.E3_in_JAX	0.00010650067799509	0.00384404179832772	-0.511536468414675
ENSMUSG000000322984	ENSMUSG00000032298	Neil1	E2.vs.E3_in_JAX	0.000130140432796071	0.00437932567161303	0.491419297977173
ENSMUSG000000422284	ENSMUSG00000042228	Lyn	E2.vs.E3_in_JAX	0.000117864275626345	0.00413148285380616	-0.484524606678638
ENSMUSG000000898094	ENSMUSG00000089809	A930011G23Rik	E2.vs.E3_in_JAX	0.000157978468540109	0.00495052011801976	0.788144709568436
ENSMUSG000000912724	ENSMUSG00000091272	Gm17641	E2.vs.E3_in_JAX	0.000173412361959267	0.00524626361429467	0.975053288662112
ENSMUSG000000779904	ENSMUSG00000077990	Gm23134	E2.vs.E3_in_JAX	0.000171533039658645	0.00521827840953206	1.17532149714183
ENSMUSG000000969174	ENSMUSG00000096917	2500002B13Rik	E2.vs.E3_in_JAX	0.000156764427360868	0.00492659241331074	-0.491082180965726
ENSMUSG000000352114	ENSMUSG00000035211	Xrra1	E2.vs.E3_in_JAX	0.000165453779794697	0.00511154029018278	0.61066027246541
ENSMUSG000000260734	ENSMUSG00000026073	Il1r2	E2.vs.E3_in_JAX	0.000170194358559851	0.00519924749270897	0.688730199794968
ENSMUSG000000536264	ENSMUSG00000053626	Tll1	E2.vs.E3_in_JAX	0.000127273144416643	0.00431567493843655	-0.872551525489085
ENSMUSG000000392864	ENSMUSG00000039286	Fndc3b	E2.vs.E3_in_JAX	0.000112448747820142	0.00401173045700909	-0.319192064274557
ENSMUSG000000258724	ENSMUSG00000025872	Thoc3	E2.vs.E3_in_JAX	0.000110004211136353	0.00395093942559187	0.271929737764946
ENSMUSG000000397484	ENSMUSG00000039748	Exo1	E2.vs.E3_in_JAX	0.00017233693521649	0.00523545247776429	0.639919831861101
ENSMUSG000000395314	ENSMUSG00000039531	Zufsp	E2.vs.E3_in_JAX	0.000122846098077218	0.00422031374310035	-0.558871501148705
ENSMUSG000000729804	ENSMUSG00000072980	Oip5	E2.vs.E3_in_JAX	0.000172819340311052	0.005235564308343	0.791344294860201
ENSMUSG000000858814	ENSMUSG00000085881	Gm15912	E2.vs.E3_in_JAX	0.000146714783078502	0.00470128769256652	0.422563341747082
ENSMUSG000000439994	ENSMUSG00000043999	Gpr75	E2.vs.E3_in_JAX	0.000120638583285006	0.00419226395793907	-0.33209342978056
ENSMUSG000000977834	ENSMUSG00000097783	Gm26747	E2.vs.E3_in_JAX	0.000181117366046821	0.00541199473707939	0.852543422853481
ENSMUSG000000300964	ENSMUSG00000030096	Slc6a6	E2.vs.E3_in_JAX	0.000103651521156333	0.00378492441110597	0.460381528003299
ENSMUSG000000024284	ENSMUSG00000002428	Hltf	E2.vs.E3_in_JAX	0.000108814502056118	0.00391463750571295	-0.417025413467635
ENSMUSG000000345874	ENSMUSG00000034587	8430429K09Rik	E2.vs.E3_in_JAX	0.000138021420759247	0.00455345782242384	0.290715316850696
ENSMUSG000000351264	ENSMUSG00000035126	Wdr78	E2.vs.E3_in_JAX	0.000126104276098316	0.00428396553208059	-0.484250597290782
ENSMUSG000000460564	ENSMUSG00000046056	Sbsn	E2.vs.E3_in_JAX	0.000135485905645984	0.00451750489968691	0.453299478436489
ENSMUSG000000442244	ENSMUSG00000044224	Dnajc21	E2.vs.E3_in_JAX	0.000115272340512218	0.00407326640391556	-0.487672687716681
ENSMUSG000000729194	ENSMUSG00000072919	Noxred1	E2.vs.E3_in_JAX	0.00017958434215455	0.00539567076366274	-0.891044776528254
ENSMUSG000000011664	ENSMUSG00000001166	Oas1c	E2.vs.E3_in_JAX	0.000162270595031793	0.00505604661699487	0.468624718914165
ENSMUSG000000863504	ENSMUSG00000086350	B230369F24Rik	E2.vs.E3_in_JAX	0.000141917981188849	0.00463204238979199	-0.333387184069578
ENSMUSG000000653204	ENSMUSG00000065320	Gm22056	E2.vs.E3_in_JAX	0.000137258735661427	0.00454199746614584	-1.54684686883767
ENSMUSG000000980044	ENSMUSG00000098004	Gm27027	E2.vs.E3_in_JAX	0.000169612313807045	0.00519827098279365	0.440144482116587
ENSMUSG000000486174	ENSMUSG00000048617	Rtbdn	E2.vs.E3_in_JAX	0.000188574940788494	0.00555889444725975	1.12702525039872
ENSMUSG000000539654	ENSMUSG00000053965	Pde5a	E2.vs.E3_in_JAX	0.000118843083045968	0.00415912760874315	-0.933659565745518
ENSMUSG000000495804	ENSMUSG00000049580	Tsku	E2.vs.E3_in_JAX	0.000167300973369048	0.00515404815563548	0.698972025246538
ENSMUSG000000398414	ENSMUSG00000039841	Zfp800	E2.vs.E3_in_JAX	0.000127781291637348	0.00431987664912475	-0.452277590506261
ENSMUSG000000315494	ENSMUSG00000031549	Ido2	E2.vs.E3_in_JAX	0.000169423361348205	0.00519827098279365	0.534269278806951
ENSMUSG000000855864	ENSMUSG00000085586	Gm11613	E2.vs.E3_in_JAX	0.000137514748240173	0.00454359529948235	0.455802485300571
ENSMUSG000000317804	ENSMUSG00000031780	Ccl17	E2.vs.E3_in_JAX	0.000197817671005152	0.00573854896272638	0.911137054535844
ENSMUSG000000275894	ENSMUSG00000027589	Pcmtd2	E2.vs.E3_in_JAX	0.000112797249168408	0.00401173045700909	-0.306217007431139
ENSMUSG000000249104	ENSMUSG00000024910	Ctsw	E2.vs.E3_in_JAX	0.000197706295062742	0.00573854896272638	-1.30121625964949
ENSMUSG000000544744	ENSMUSG00000054474	Thnsl2	E2.vs.E3_in_JAX	0.000154097683477546	0.00486374982785623	0.343463004063177
ENSMUSG000000669444	ENSMUSG00000066944	4921513D11Rik	E2.vs.E3_in_JAX	0.000183832777054396	0.00547071337756571	-0.571297320976179
ENSMUSG000000975614	ENSMUSG00000097561	4632411P08Rik	E2.vs.E3_in_JAX	0.000192017216935622	0.00559437063385317	0.724603111249645
ENSMUSG000000207094	ENSMUSG00000020709	Adap2	E2.vs.E3_in_JAX	0.000164968004744596	0.00510374139714081	0.340882817136467
ENSMUSG000000053704	ENSMUSG00000005370	Msh6	E2.vs.E3_in_JAX	0.000122906773389792	0.00422031374310035	-0.269126971018268
ENSMUSG000000855174	ENSMUSG00000085517	Gm12963	E2.vs.E3_in_JAX	0.000191586870654674	0.00559437063385317	0.633481983696327
ENSMUSG000000975894	ENSMUSG00000097589	Dleu2	E2.vs.E3_in_JAX	0.000145305177731525	0.00467864698768894	-0.519777681763162
ENSMUSG000000324004	ENSMUSG00000032400	Zwilch	E2.vs.E3_in_JAX	0.000161855806728641	0.00505031677685529	0.379721327885355
ENSMUSG000000974684	ENSMUSG00000097468	2310010G23Rik	E2.vs.E3_in_JAX	0.000191564883081745	0.00559437063385317	0.574171390873706
ENSMUSG000000321154	ENSMUSG00000032115	Hyou1	E2.vs.E3_in_JAX	0.000115905118115838	0.00407587242531789	-0.329070416684559
ENSMUSG000000028474	ENSMUSG00000002847	Pla1a	E2.vs.E3_in_JAX	0.000185835368650585	0.00551530124626085	0.463309509322817
ENSMUSG000000977294	ENSMUSG00000097729	2310015A10Rik	E2.vs.E3_in_JAX	0.00013886011627071	0.00457422789636934	0.298871436409694
ENSMUSG000000242764	ENSMUSG00000024276	Zfp397	E2.vs.E3_in_JAX	0.000120386141583501	0.00419226395793907	-0.442172921120781
ENSMUSG000000030324	ENSMUSG00000003032	Klf4	E2.vs.E3_in_JAX	0.000160684007549441	0.00502208143452614	-0.832027771047239
ENSMUSG000000625884	ENSMUSG00000062588	Gm6104	E2.vs.E3_in_JAX	0.00018179892602313	0.0054249493982318	0.564131047823471
ENSMUSG000000289334	ENSMUSG00000028933	Xrcc2	E2.vs.E3_in_JAX	0.000143542775714801	0.00464968303498707	-0.361254053630303
ENSMUSG000000380954	ENSMUSG00000038095	Sbno1	E2.vs.E3_in_JAX	0.000117727655488014	0.00413148285380616	-0.311394748829004
ENSMUSG000000337924	ENSMUSG00000033792	Atp7a	E2.vs.E3_in_JAX	0.000147695828622059	0.00471613264153328	-0.583092091072202
ENSMUSG000000428464	ENSMUSG00000042846	Lrrtm3	E2.vs.E3_in_JAX	0.000124315671140588	0.00424868230446575	-0.312006823531125
ENSMUSG000000430294	ENSMUSG00000043029	Trpv3	E2.vs.E3_in_JAX	0.000192080297445423	0.00559437063385317	0.504402871736711
ENSMUSG000000257574	ENSMUSG00000025757	Hspa4l	E2.vs.E3_in_JAX	0.000120748241827898	0.00419226395793907	-0.401708559733974
ENSMUSG000000501744	ENSMUSG00000050174	Nudt6	E2.vs.E3_in_JAX	0.000180165817237015	0.00539831084989759	0.35447024224023
ENSMUSG000000201664	ENSMUSG00000020166	Cnot2	E2.vs.E3_in_JAX	0.000126131477285233	0.00428396553208059	-0.318965293378781
ENSMUSG000000519654	ENSMUSG00000051965	Nanos2	E2.vs.E3_in_JAX	0.000222694169000418	0.00630461218692824	0.894370180286968
ENSMUSG000000571304	ENSMUSG00000057130	Txnl4a	E2.vs.E3_in_JAX	0.000140522076223958	0.00460815498237877	-0.269278783190359
ENSMUSG000000186664	ENSMUSG00000018666	Cbx1	E2.vs.E3_in_JAX	0.000129801331740157	0.00437464488313166	-0.374731208196987
ENSMUSG000000399874	ENSMUSG00000039987	Phtf2	E2.vs.E3_in_JAX	0.000139721007966281	0.0045956655748067	-0.350724983102512
ENSMUSG000000914744	ENSMUSG00000091474	2610021A01Rik	E2.vs.E3_in_JAX	0.000136048167989007	0.00452453223729974	-0.51241426656016
ENSMUSG000000271844	ENSMUSG00000027184	Caprin1	E2.vs.E3_in_JAX	0.000125612036686171	0.00428396553208059	-0.366940883347146
ENSMUSG000000962964	ENSMUSG00000096296	Snord88c	E2.vs.E3_in_JAX	0.000231027673633184	0.00647854910945977	1.12372955936389
ENSMUSG000000636594	ENSMUSG00000063659	Zbtb18	E2.vs.E3_in_JAX	0.000125819441307911	0.00428396553208059	-0.519005262580355
ENSMUSG000000292024	ENSMUSG00000029202	Pds5a	E2.vs.E3_in_JAX	0.000136869760299665	0.00453598828338573	-0.36543375498032
ENSMUSG000000466584	ENSMUSG00000046658	Zfp316	E2.vs.E3_in_JAX	0.000151210988237847	0.00479338832713976	0.34666464101806
ENSMUSG000000532864	ENSMUSG00000053286	Trmt1l	E2.vs.E3_in_JAX	0.000144539347705729	0.00466470927733235	-0.273569987296656
ENSMUSG000000242104	ENSMUSG00000024210	Ip6k3	E2.vs.E3_in_JAX	0.000223478216282489	0.0063154250965722	0.745562012018187
ENSMUSG000000977724	ENSMUSG00000097772	5430416N02Rik	E2.vs.E3_in_JAX	0.000187789500355764	0.00555095718115761	0.333859995020117
ENSMUSG000000272044	ENSMUSG00000027204	Fbn1	E2.vs.E3_in_JAX	0.000168114978179734	0.00517184095320017	0.531901351023048
ENSMUSG000000342974	ENSMUSG00000034297	Med13	E2.vs.E3_in_JAX	0.000136245263428848	0.00452453223729974	-0.391678846440402
ENSMUSG000000291614	ENSMUSG00000029161	Cgref1	E2.vs.E3_in_JAX	0.000155896321594179	0.00490636006076185	0.399525015156902
ENSMUSG000000898244	ENSMUSG00000089824	Rbm12	E2.vs.E3_in_JAX	0.000148577853019912	0.0047304852679833	-0.309429071455891
ENSMUSG000000274084	ENSMUSG00000027408	Cpxm1	E2.vs.E3_in_JAX	0.000190425961329678	0.0055758862813441	0.594791382660381
ENSMUSG000000272744	ENSMUSG00000027274	Mkks	E2.vs.E3_in_JAX	0.000143701629024425	0.00464968303498707	-0.461332554136722
ENSMUSG000000539304	ENSMUSG00000053930	Shisa6	E2.vs.E3_in_JAX	0.000142225777020877	0.00463204238979199	-0.663888897892562
ENSMUSG000000646664	ENSMUSG00000064666	Snora52	E2.vs.E3_in_JAX	0.000254361586034165	0.00691596863738677	0.763113982379614
ENSMUSG000000641274	ENSMUSG00000064127	Med14	E2.vs.E3_in_JAX	0.000141645890174908	0.00463204238979199	-0.345228619893226
ENSMUSG000000240814	ENSMUSG00000024081	Cebpz	E2.vs.E3_in_JAX	0.000145452382006514	0.00467864698768894	-0.330385815829623
ENSMUSG000000261734	ENSMUSG00000026173	Plcd4	E2.vs.E3_in_JAX	0.000155463462911556	0.00489978721075572	-0.316293857213848
ENSMUSG000000518174	ENSMUSG00000051817	Sox12	E2.vs.E3_in_JAX	0.000176217114410151	0.00531640957723206	0.578101980907342
ENSMUSG000000902354	ENSMUSG00000090235	Gm16244	E2.vs.E3_in_JAX	0.000252268912679715	0.00688873648819402	0.71236184058429
ENSMUSG000000454644	ENSMUSG00000045464	2810002D19Rik	E2.vs.E3_in_JAX	0.000189528297973213	0.00556827001856204	-0.383584663356486
ENSMUSG000000990944	ENSMUSG00000099094	Gm19569	E2.vs.E3_in_JAX	0.000247217936953067	0.00679468187828689	0.631151460474851
ENSMUSG000000325654	ENSMUSG00000032565	Nudt16	E2.vs.E3_in_JAX	0.000173723963133646	0.00524843127848375	0.377370034769912
ENSMUSG000000211884	ENSMUSG00000021188	Trip11	E2.vs.E3_in_JAX	0.000150007004523099	0.00476904536327579	-0.282606878372207
ENSMUSG000000315194	ENSMUSG00000031519	Asb5	E2.vs.E3_in_JAX	0.000249180248341242	0.0068214262477697	0.516009791559507
ENSMUSG000000308974	ENSMUSG00000030897	Cnga4	E2.vs.E3_in_JAX	0.000240312425213028	0.00667049958970123	0.540456325487322
ENSMUSG000000867144	ENSMUSG00000086714	0610009E02Rik	E2.vs.E3_in_JAX	0.000247100140186054	0.00679468187828689	0.537308845480297
ENSMUSG000000422154	ENSMUSG00000042215	Bag2	E2.vs.E3_in_JAX	0.000188131652837845	0.00555331125846449	-0.2790737223997
ENSMUSG000000316374	ENSMUSG00000031637	Lrp2bp	E2.vs.E3_in_JAX	0.000260621552048061	0.00701177762355133	0.586263558008815
ENSMUSG000000313994	ENSMUSG00000031399	Fam3a	E2.vs.E3_in_JAX	0.000176853563623582	0.00532093259578902	0.353600824133986
ENSMUSG000000443614	ENSMUSG00000044361	BC024139	E2.vs.E3_in_JAX	0.000244926311263838	0.0067727853429506	0.914675384163195
ENSMUSG000000386484	ENSMUSG00000038648	Creb3l2	E2.vs.E3_in_JAX	0.000171307322173471	0.00521827840953206	-0.275374838628344
ENSMUSG000000496494	ENSMUSG00000049649	Gpr3	E2.vs.E3_in_JAX	0.000208180454150736	0.00596793063386507	-0.51685970230485
ENSMUSG000000039344	ENSMUSG00000003934	Efnb3	E2.vs.E3_in_JAX	0.000151511169470869	0.00479595341510322	0.37898342668861
ENSMUSG000000174534	ENSMUSG00000017453	Pipox	E2.vs.E3_in_JAX	0.000213645216541193	0.00610857754432093	0.65518016319039
ENSMUSG000000046984	ENSMUSG00000004698	Hdac9	E2.vs.E3_in_JAX	0.000160721300423732	0.00502208143452614	-0.281323495091154
ENSMUSG000000717574	ENSMUSG00000071757	Zhx2	E2.vs.E3_in_JAX	0.000180878490654855	0.00541199473707939	-0.365328297723781
ENSMUSG000000918114	ENSMUSG00000091811	Inafm1	E2.vs.E3_in_JAX	0.000169924736099184	0.00519827098279365	0.266497267139171
ENSMUSG000000976754	ENSMUSG00000097675	1700101I11Rik	E2.vs.E3_in_JAX	0.000235406124349894	0.0065760385158432	0.641210127762578
ENSMUSG000000140394	ENSMUSG00000014039	Prdm15	E2.vs.E3_in_JAX	0.000176585814384073	0.0053201949284061	-0.34743969650795
ENSMUSG000000383524	ENSMUSG00000038352	Arl5c	E2.vs.E3_in_JAX	0.000246774115461762	0.00679468187828689	0.536599571914834
ENSMUSG000000049964	ENSMUSG00000004996	Mri1	E2.vs.E3_in_JAX	0.000202065730466087	0.00583084923810649	0.522967135240155
ENSMUSG000000989724	ENSMUSG00000098972	Mir8093	E2.vs.E3_in_JAX	0.000284971794114706	0.00742046196746543	0.778537023176482
ENSMUSG000000829694	ENSMUSG00000082969	Gm12630	E2.vs.E3_in_JAX	0.000263303035912339	0.00702820516399119	0.964590618493048
ENSMUSG000000736274	ENSMUSG00000073627	C130036L24Rik	E2.vs.E3_in_JAX	0.000237502753005304	0.00661770409743314	0.39119217566417
ENSMUSG000000032284	ENSMUSG00000003228	Grk5	E2.vs.E3_in_JAX	0.000183436928104102	0.00546637047468803	-0.301488222067066
ENSMUSG000000951654	ENSMUSG00000095165	Gm25547	E2.vs.E3_in_JAX	0.000290535541878187	0.00748514005595005	-0.724269761078325
ENSMUSG000000407144	ENSMUSG00000040714	Klc3	E2.vs.E3_in_JAX	0.000284641986228199	0.00742046196746543	0.918583121178539
ENSMUSG000000401114	ENSMUSG00000040111	Gramd1b	E2.vs.E3_in_JAX	0.00015718688542131	0.00493278155641364	-0.278139236150251
ENSMUSG000001034534	ENSMUSG00000103453	RP23-349N4.5	E2.vs.E3_in_JAX	0.000263819803340548	0.00702866085075251	-0.699156872646514
ENSMUSG000000217114	ENSMUSG00000021711	Trappc13	E2.vs.E3_in_JAX	0.000163196539070192	0.00507045156119647	-0.319601226543694
ENSMUSG000000229454	ENSMUSG00000022945	Chaf1b	E2.vs.E3_in_JAX	0.00029367478184639	0.00753937617761278	0.67393438344706
ENSMUSG000000430194	ENSMUSG00000043019	Edem3	E2.vs.E3_in_JAX	0.000163676883128724	0.00507816236124053	-0.318808892090683
ENSMUSG000000856034	ENSMUSG00000085603	Gm11346	E2.vs.E3_in_JAX	0.000296096105629397	0.00759262616463282	0.782403493309131
ENSMUSG000000298474	ENSMUSG00000029847	2010107G12Rik	E2.vs.E3_in_JAX	0.000291966802456496	0.00750433592259805	0.687271132953357
ENSMUSG000000240974	ENSMUSG00000024097	Srsf7	E2.vs.E3_in_JAX	0.000162681179981055	0.00506162937372065	-0.418330613493111
ENSMUSG000000541784	ENSMUSG00000054178	Gm9938	E2.vs.E3_in_JAX	0.000200190710891853	0.00579202568695436	-0.635362956091715
ENSMUSG000000443454	ENSMUSG00000044345	Marveld1	E2.vs.E3_in_JAX	0.000208012642618479	0.00596793063386507	0.302375048183619
ENSMUSG000000283704	ENSMUSG00000028370	Pappa	E2.vs.E3_in_JAX	0.000239290909651578	0.00665058458298471	-0.995710372802479
ENSMUSG000000553204	ENSMUSG00000055320	Tead1	E2.vs.E3_in_JAX	0.000186379933510817	0.00552396786677792	-0.37867611058934
ENSMUSG000000573354	ENSMUSG00000057335	Cep170	E2.vs.E3_in_JAX	0.000166948691839673	0.0051504495579819	-0.413064826721737
ENSMUSG000000502884	ENSMUSG00000050288	Fzd2	E2.vs.E3_in_JAX	0.000225066500889117	0.00634391697673667	0.516008582883487
ENSMUSG000000479094	ENSMUSG00000047909	Ankrd16	E2.vs.E3_in_JAX	0.000187798121613708	0.00555095718115761	0.561447154407174
ENSMUSG000000382044	ENSMUSG00000038204	Asb10	E2.vs.E3_in_JAX	0.000300393618062543	0.0076668723545881	1.04254189908185
ENSMUSG000000412164	ENSMUSG00000041216	Clvs1	E2.vs.E3_in_JAX	0.000170570493405205	0.00520347057496798	-0.338962594744986
ENSMUSG000000584984	ENSMUSG00000058498	Rnf207	E2.vs.E3_in_JAX	0.000247357016182148	0.00679468187828689	0.788054460436316
ENSMUSG000000737954	ENSMUSG00000073795	6430531B16Rik	E2.vs.E3_in_JAX	0.000311405742971182	0.00787145214722703	0.754139761935154
ENSMUSG000000978414	ENSMUSG00000097841	4930511A02Rik	E2.vs.E3_in_JAX	0.000288793734838588	0.00746664936421327	0.829097450041654
ENSMUSG000000255784	ENSMUSG00000025578	Cbx8	E2.vs.E3_in_JAX	0.000226727940293271	0.00637431907202405	0.325852164563681
ENSMUSG000000977894	ENSMUSG00000097789	Gm2115	E2.vs.E3_in_JAX	0.000205443081748537	0.00592049608311692	-0.455268577368957
ENSMUSG000000924474	ENSMUSG00000092447	Gm7696	E2.vs.E3_in_JAX	0.000184731958616402	0.00549000289513119	-2.08378512796948
ENSMUSG000000284704	ENSMUSG00000028470	Hint2	E2.vs.E3_in_JAX	0.00021560597956088	0.00614055936319677	0.328141591373994
ENSMUSG000000863584	ENSMUSG00000086358	Gm13270	E2.vs.E3_in_JAX	0.000311648039112084	0.00787145214722703	0.699206891157353
ENSMUSG000000302084	ENSMUSG00000030208	Emp1	E2.vs.E3_in_JAX	0.000251928717884512	0.00688804605785992	-0.616204785930274
ENSMUSG000000544574	ENSMUSG00000054457	9430021M05Rik	E2.vs.E3_in_JAX	0.000256554787281388	0.00694507779975965	0.534472855507909
ENSMUSG000000308234	ENSMUSG00000030823	9130019O22Rik	E2.vs.E3_in_JAX	0.000253161660850815	0.0069044950221819	0.264008467039274
ENSMUSG000000397954	ENSMUSG00000039795	Zfand1	E2.vs.E3_in_JAX	0.000198413432675508	0.00574820796412104	0.291988058030081
ENSMUSG000000874454	ENSMUSG00000087445	Gm14286	E2.vs.E3_in_JAX	0.000299818398254228	0.00766117415247861	0.783787815349164
ENSMUSG000000742274	ENSMUSG00000074227	Spint2	E2.vs.E3_in_JAX	0.000217638992084443	0.00619040009605075	0.462912027739553
ENSMUSG000000871204	ENSMUSG00000087120	Gm12279	E2.vs.E3_in_JAX	0.000314676189184588	0.00793876849600288	0.51791058445391
ENSMUSG000000978774	ENSMUSG00000097877	Gm26703	E2.vs.E3_in_JAX	0.000260182358797409	0.00700858218469918	0.746494319097959
ENSMUSG000000474154	ENSMUSG00000047415	Gpr68	E2.vs.E3_in_JAX	0.000221663124478119	0.00628909315526973	-0.481791663396995
ENSMUSG000000296554	ENSMUSG00000029655	N4bp2l2	E2.vs.E3_in_JAX	0.000188940508982164	0.00556217463387196	-0.382732335459039
ENSMUSG000000329214	ENSMUSG00000032921	Odf4	E2.vs.E3_in_JAX	0.000341808130120356	0.00839098679026098	1.06010526931279
ENSMUSG000000385354	ENSMUSG00000038535	Zfp280d	E2.vs.E3_in_JAX	0.000189656707531144	0.00556827001856204	-0.424324140186389
ENSMUSG000000524464	ENSMUSG00000052446	Zfp961	E2.vs.E3_in_JAX	0.000209736493269452	0.00600466795455853	-0.443313182257244
ENSMUSG000000515574	ENSMUSG00000051557	Pusl1	E2.vs.E3_in_JAX	0.000235148510149221	0.0065760385158432	0.330442739560262
ENSMUSG000000411474	ENSMUSG00000041147	Brca2	E2.vs.E3_in_JAX	0.000258069266411092	0.00697744012881312	0.480278633309813
ENSMUSG000000527304	ENSMUSG00000052730	Gm5111	E2.vs.E3_in_JAX	0.000354416350579485	0.00857538588077994	1.05311226800185
ENSMUSG000000634284	ENSMUSG00000063428	Ddo	E2.vs.E3_in_JAX	0.000226310497080141	0.00637077156066142	-0.494363850004148
ENSMUSG000000051424	ENSMUSG00000005142	Man2b1	E2.vs.E3_in_JAX	0.000207990221649964	0.00596793063386507	0.380958068410258
ENSMUSG000000970974	ENSMUSG00000097097	5033426O07Rik	E2.vs.E3_in_JAX	0.000360353898013813	0.00869679974883252	-0.929679031167736
ENSMUSG000000069314	ENSMUSG00000006931	Leprel4	E2.vs.E3_in_JAX	0.00024151794169585	0.00668698979583966	0.373595301062287
ENSMUSG000000176974	ENSMUSG00000017697	Ada	E2.vs.E3_in_JAX	0.000344032795686136	0.00843613154713325	0.826793708710421
ENSMUSG000000436484	ENSMUSG00000043648	Pld6	E2.vs.E3_in_JAX	0.00033726378863542	0.00831676533125427	0.739422668373133
ENSMUSG000000321934	ENSMUSG00000032193	Ldlr	E2.vs.E3_in_JAX	0.00021525160284467	0.00613845933379591	0.499873984567301
ENSMUSG000000748174	ENSMUSG00000074817	Papolb	E2.vs.E3_in_JAX	0.000358911395018127	0.00867455131848784	-0.682950157202907
ENSMUSG000000252714	ENSMUSG00000025271	Pfkfb1	E2.vs.E3_in_JAX	0.000325865492536944	0.00812168374557258	0.439336770392409
ENSMUSG000000861664	ENSMUSG00000086166	Gm14342	E2.vs.E3_in_JAX	0.000353951349131696	0.00857538588077994	0.570188411563559
ENSMUSG000000975744	ENSMUSG00000097574	C920006O11Rik	E2.vs.E3_in_JAX	0.000288159083775589	0.00746664936421327	0.533127863074715
ENSMUSG000000897694	ENSMUSG00000089769	Gm16574	E2.vs.E3_in_JAX	0.000380662097251844	0.00901748533934983	-1.57153058235761
ENSMUSG000000324464	ENSMUSG00000032446	Eomes	E2.vs.E3_in_JAX	0.000259476158064546	0.00700159975038872	-1.57557066480663
ENSMUSG000000388434	ENSMUSG00000038843	Gcnt1	E2.vs.E3_in_JAX	0.000262136285664296	0.00702660168668523	-0.761836895717413
ENSMUSG000000870144	ENSMUSG00000087014	Gm16364	E2.vs.E3_in_JAX	0.000390541752416678	0.00916065426891221	0.885674099905843
ENSMUSG000000754274	ENSMUSG00000075427	Olfr288	E2.vs.E3_in_JAX	0.000379820793057547	0.00901065098324048	0.622255570739155
ENSMUSG000000214924	ENSMUSG00000021492	F12	E2.vs.E3_in_JAX	0.000389239280856656	0.00916065426891221	1.04077011239518
ENSMUSG000000340354	ENSMUSG00000034035	Ccdc17	E2.vs.E3_in_JAX	0.000304793446593362	0.0077430279411575	0.402615372783672
ENSMUSG000000401394	ENSMUSG00000040139	9430038I01Rik	E2.vs.E3_in_JAX	0.000335954997957065	0.00829384161435089	0.416615167741364
ENSMUSG000000551944	ENSMUSG00000055194	Actbl2	E2.vs.E3_in_JAX	0.000363284341791956	0.00873199825056644	-1.52332047098771
ENSMUSG000000392304	ENSMUSG00000039230	Tbcd	E2.vs.E3_in_JAX	0.000224700571345344	0.00634177496391833	0.285665294464565
ENSMUSG000000975274	ENSMUSG00000097527	1700112J16Rik	E2.vs.E3_in_JAX	0.000339674690892758	0.00835737290652113	0.523347721885055
ENSMUSG000000351334	ENSMUSG00000035133	Arhgap5	E2.vs.E3_in_JAX	0.000214857585706724	0.00613522189577438	-0.511931700268347
ENSMUSG000000304134	ENSMUSG00000030413	Pglyrp1	E2.vs.E3_in_JAX	0.000333975073627504	0.00826361627313846	-0.775825319301928
ENSMUSG000000244774	ENSMUSG00000024477	Pggt1b	E2.vs.E3_in_JAX	0.000261446685408246	0.00702533581073043	-0.365638139072745
ENSMUSG000000362024	ENSMUSG00000036202	Rif1	E2.vs.E3_in_JAX	0.000222807352466307	0.00630461218692824	-0.669396165331745
ENSMUSG000000786714	ENSMUSG00000078671	Chd2	E2.vs.E3_in_JAX	0.000221683848704474	0.00628909315526973	-0.321545213971124
ENSMUSG000000229964	ENSMUSG00000022996	Wnt10b	E2.vs.E3_in_JAX	0.000392559592085404	0.00917356405735474	0.676446131113243
ENSMUSG000000964934	ENSMUSG00000096493	Gm10031	E2.vs.E3_in_JAX	0.000265709992837204	0.0070556921095062	-0.296859256887294
ENSMUSG000000452114	ENSMUSG00000045211	Nudt18	E2.vs.E3_in_JAX	0.000241343738545944	0.00668698979583966	0.334489710463956
ENSMUSG000001015234	ENSMUSG00000101523	Csnk2a1	E2.vs.E3_in_JAX	0.000266321667639928	0.00706091374095533	-0.296735424255259
ENSMUSG000000393574	ENSMUSG00000039357	Fut11	E2.vs.E3_in_JAX	0.000247582016961306	0.00679468187828689	-0.284622345788829
ENSMUSG000000908774	ENSMUSG00000090877	Hspa1b	E2.vs.E3_in_JAX	0.000329485239108696	0.00818028448924463	-1.35645956325485
ENSMUSG000000508544	ENSMUSG00000050854	Tmem125	E2.vs.E3_in_JAX	0.000272590994935223	0.00720053274487229	0.433606182228167
ENSMUSG000000279774	ENSMUSG00000027977	Ndst3	E2.vs.E3_in_JAX	0.000238961665103681	0.00664988358882037	-0.617936017320416
ENSMUSG000000346134	ENSMUSG00000034613	Ppm1h	E2.vs.E3_in_JAX	0.000230944458268802	0.00647854910945977	-0.276501244663139
ENSMUSG000000286544	ENSMUSG00000028654	Mycl	E2.vs.E3_in_JAX	0.000272936558890676	0.00720053274487229	0.355412781162478
ENSMUSG000000558624	ENSMUSG00000055862	Izumo4	E2.vs.E3_in_JAX	0.000269286037675966	0.00712224123589651	0.516395317145895
ENSMUSG000000933944	ENSMUSG00000093394	Gm20621	E2.vs.E3_in_JAX	0.000424595836000138	0.00972480075479687	0.627434466463174
ENSMUSG000000401704	ENSMUSG00000040170	Fmo2	E2.vs.E3_in_JAX	0.000341763770811065	0.00839098679026098	0.672691383195087
ENSMUSG000000275984	ENSMUSG00000027598	Itch	E2.vs.E3_in_JAX	0.000234632793154526	0.00657122033888468	-0.29932236396184
ENSMUSG000000384964	ENSMUSG00000038496	Slc19a3	E2.vs.E3_in_JAX	0.000329481420193808	0.00818028448924463	-0.474707719315097
ENSMUSG000000285784	ENSMUSG00000028578	Caap1	E2.vs.E3_in_JAX	0.000301860737936916	0.00768637941896876	-0.474349449980277
ENSMUSG000000517054	ENSMUSG00000051705	Senp8	E2.vs.E3_in_JAX	0.000282504188339096	0.00738257360996541	-0.467949310555396
ENSMUSG000000283834	ENSMUSG00000028383	Hsdl2	E2.vs.E3_in_JAX	0.000246500271024325	0.00679468187828689	-0.356088599333188
ENSMUSG000000976164	ENSMUSG00000097616	1110019D14Rik	E2.vs.E3_in_JAX	0.000345915021425104	0.00845385392584503	-0.527535617103077
ENSMUSG000000324954	ENSMUSG00000032495	Lrrc2	E2.vs.E3_in_JAX	0.00033778055285308	0.00832012841503989	-0.564671071569341
ENSMUSG000000185664	ENSMUSG00000018566	Slc2a4	E2.vs.E3_in_JAX	0.000377634877637292	0.00897471812835946	0.751452161606303
ENSMUSG000000502444	ENSMUSG00000050244	Heatr1	E2.vs.E3_in_JAX	0.000259603044738502	0.00700159975038872	-0.377026314340385
ENSMUSG000000269554	ENSMUSG00000026955	Sapcd2	E2.vs.E3_in_JAX	0.000415119595319775	0.00955700835167154	0.570664524745044
ENSMUSG000000683354	ENSMUSG00000068335	Dok1	E2.vs.E3_in_JAX	0.000415522102246589	0.00955700835167154	0.678342617952583
ENSMUSG000000300484	ENSMUSG00000030048	Gkn3	E2.vs.E3_in_JAX	0.000377895825731224	0.00897471812835946	0.844280685919336
ENSMUSG000000213664	ENSMUSG00000021366	Hivep1	E2.vs.E3_in_JAX	0.000254530917253982	0.00691596863738677	-0.423855685344448
ENSMUSG000000714784	ENSMUSG00000071478	Hist1h2ad	E2.vs.E3_in_JAX	0.000420951024377455	0.00966155483337677	-1.36805390568056
ENSMUSG000000438734	ENSMUSG00000043873	Chil5	E2.vs.E3_in_JAX	0.000389594088448153	0.00916065426891221	-1.46967072861715
ENSMUSG000000399674	ENSMUSG00000039967	Zfp292	E2.vs.E3_in_JAX	0.00025550119652312	0.00693371919547171	-0.345838887309926
ENSMUSG000000448814	ENSMUSG00000044881	Coa4	E2.vs.E3_in_JAX	0.000371747716568358	0.00888659869344228	-0.314899577555041
ENSMUSG000000925414	ENSMUSG00000092541	Gm20537	E2.vs.E3_in_JAX	0.000288643884281439	0.00746664936421327	-0.295735313173761
ENSMUSG000000358514	ENSMUSG00000035851	Ythdc1	E2.vs.E3_in_JAX	0.000256136690298763	0.0069423517062018	-0.361122913946165
ENSMUSG000000413774	ENSMUSG00000041377	Ninj2	E2.vs.E3_in_JAX	0.000375414351564122	0.00893518836970843	0.542709337206776
ENSMUSG000000461094	ENSMUSG00000046109	AB041806	E2.vs.E3_in_JAX	0.000405872349818259	0.00940428591904108	0.489322163192492
ENSMUSG000000220704	ENSMUSG00000022070	Bora	E2.vs.E3_in_JAX	0.000395030881525772	0.00922146261644953	0.411716210330873
ENSMUSG000000200324	ENSMUSG00000020032	Nuak1	E2.vs.E3_in_JAX	0.000262922537336093	0.00702820516399119	-0.385950259108001
ENSMUSG000000562344	ENSMUSG00000056234	Ncoa4	E2.vs.E3_in_JAX	0.000266924719662879	0.00706833461644811	-0.263935069018969
ENSMUSG000000466054	ENSMUSG00000046605	B3gntl1	E2.vs.E3_in_JAX	0.000348316032594685	0.00847465693097169	0.39235471975674
ENSMUSG000000044604	ENSMUSG00000004460	Dnajb11	E2.vs.E3_in_JAX	0.000273597414912402	0.00720143953836218	-0.437452576509792
ENSMUSG000000181994	ENSMUSG00000018199	Trove2	E2.vs.E3_in_JAX	0.000265392339095317	0.0070556921095062	-0.391361592435636
ENSMUSG000000574574	ENSMUSG00000057457	Phex	E2.vs.E3_in_JAX	0.000408037828386872	0.0094444565294244	-0.722035075700027
ENSMUSG000000205464	ENSMUSG00000020546	Stxbp4	E2.vs.E3_in_JAX	0.000287596953928831	0.00746664936421327	-0.273783233091757
ENSMUSG000000239054	ENSMUSG00000023905	Tnfrsf12a	E2.vs.E3_in_JAX	0.000369790257811454	0.00885917010855413	-0.725130610410135
ENSMUSG000000327274	ENSMUSG00000032727	Mier3	E2.vs.E3_in_JAX	0.000288632868800986	0.00746664936421327	-0.318007385991574
ENSMUSG000000868414	ENSMUSG00000086841	2410006H16Rik	E2.vs.E3_in_JAX	0.000332691838123482	0.00824118751446763	0.38604104114833
ENSMUSG000000095854	ENSMUSG00000009585	Apobec3	E2.vs.E3_in_JAX	0.000401064733326917	0.00934956773879884	0.349988915648532
ENSMUSG000000822264	ENSMUSG00000082226	Gm715	E2.vs.E3_in_JAX	0.000429082515693861	0.0097865712886046	0.42433312465332
ENSMUSG000000213744	ENSMUSG00000021374	Nup153	E2.vs.E3_in_JAX	0.000274705471517636	0.00720838971836314	-0.306945294363244
ENSMUSG000000999644	ENSMUSG00000099964	Gm29514	E2.vs.E3_in_JAX	0.00037358411019086	0.00891101989335299	-0.487918129926435
ENSMUSG000000292684	ENSMUSG00000029268	Ugt2a1	E2.vs.E3_in_JAX	0.000513210648560763	0.0111143133821481	3.29961457773987
ENSMUSG000000638104	ENSMUSG00000063810	Alms1	E2.vs.E3_in_JAX	0.000303690586844139	0.00772398163493238	-0.685905710064601
ENSMUSG000000209484	ENSMUSG00000020948	Klhl28	E2.vs.E3_in_JAX	0.000301555549618736	0.00768637941896876	-0.499451296568477
ENSMUSG000000306774	ENSMUSG00000030677	Kif22	E2.vs.E3_in_JAX	0.000440638601967331	0.0100188026411969	0.470437458832517
ENSMUSG000000055474	ENSMUSG00000005547	Cyp2a5	E2.vs.E3_in_JAX	0.000499703640487956	0.0108973257511397	1.99109318935304
ENSMUSG000000219404	ENSMUSG00000021940	Ptpn20	E2.vs.E3_in_JAX	0.000459357653475832	0.010264614320996	0.713754766619024
ENSMUSG000000372344	ENSMUSG00000037234	Hook3	E2.vs.E3_in_JAX	0.000274272549399747	0.00720838971836314	-0.462418898446053
ENSMUSG000000312584	ENSMUSG00000031258	Xkrx	E2.vs.E3_in_JAX	0.00041915639750753	0.00963047046500232	0.587445774052531
ENSMUSG000000201374	ENSMUSG00000020137	Thap2	E2.vs.E3_in_JAX	0.000316989802797288	0.00796956086963802	-0.359335177868604
ENSMUSG000000348374	ENSMUSG00000034837	Gnat1	E2.vs.E3_in_JAX	0.000526767746421447	0.0113071549729895	0.970476030970324
ENSMUSG000000136114	ENSMUSG00000013611	Snx31	E2.vs.E3_in_JAX	0.000509756643016514	0.0110614157268851	1.00787968913576
ENSMUSG000000378574	ENSMUSG00000037857	Nufip2	E2.vs.E3_in_JAX	0.000291893937555638	0.00750433592259805	-0.452121585800842
ENSMUSG000000228294	ENSMUSG00000022829	Stxbp5l	E2.vs.E3_in_JAX	0.000290189208512113	0.00748514005595005	-0.568746293198054
ENSMUSG000000984494	ENSMUSG00000098449	Gm7467	E2.vs.E3_in_JAX	0.000537762287969336	0.0114780446180542	0.745013621259583
ENSMUSG000000637274	ENSMUSG00000063727	Tnfrsf11b	E2.vs.E3_in_JAX	0.000391414271141186	0.00916638581656442	-0.665146817202555
ENSMUSG000000978284	ENSMUSG00000097828	6430562O15Rik	E2.vs.E3_in_JAX	0.000553598004949233	0.0117220224223181	-1.25180787686374
ENSMUSG000000155014	ENSMUSG00000015501	Hivep2	E2.vs.E3_in_JAX	0.000281829345824218	0.00737374794403483	-0.38017717728911
ENSMUSG000000643084	ENSMUSG00000064308	2410137M14Rik	E2.vs.E3_in_JAX	0.000553238932814995	0.0117220224223181	1.15014422854032
ENSMUSG000000366984	ENSMUSG00000036698	Ago2	E2.vs.E3_in_JAX	0.000287853747240165	0.00746664936421327	-0.383793108067615
ENSMUSG000000276804	ENSMUSG00000027680	Fxr1	E2.vs.E3_in_JAX	0.000290258128839697	0.00748514005595005	-0.367806959721166
ENSMUSG000000241744	ENSMUSG00000024174	Pot1b	E2.vs.E3_in_JAX	0.000367224030008136	0.00880733685128066	-0.362093989024943
ENSMUSG000000966874	ENSMUSG00000096687	AA474331	E2.vs.E3_in_JAX	0.000346752652919657	0.00846481110155946	0.349286388345732
ENSMUSG000000636634	ENSMUSG00000063663	Brwd3	E2.vs.E3_in_JAX	0.000322598220295965	0.00807344493424903	-0.508602618705946
ENSMUSG000000112564	ENSMUSG00000011256	Adam19	E2.vs.E3_in_JAX	0.000326010987455435	0.00812168374557258	-0.26475744448791
ENSMUSG000000403634	ENSMUSG00000040363	Bcor	E2.vs.E3_in_JAX	0.000323286764131056	0.00808143016210125	-0.423398151297523
ENSMUSG000000283454	ENSMUSG00000028345	Tex10	E2.vs.E3_in_JAX	0.000318932673498661	0.00800920134034009	-0.350402307986383
ENSMUSG000000919684	ENSMUSG00000091968	Gm17115	E2.vs.E3_in_JAX	0.000519016306717525	0.0112178297201901	0.691595514435995
ENSMUSG000000456254	ENSMUSG00000045625	Pigz	E2.vs.E3_in_JAX	0.000372847929229003	0.00890316894762663	0.583926431521172
ENSMUSG000001029764	ENSMUSG00000102976	Zc3h11a	E2.vs.E3_in_JAX	0.00029797995076429	0.00763198531975095	-0.386222440852578
ENSMUSG000000781854	ENSMUSG00000078185	Chml	E2.vs.E3_in_JAX	0.000324197726015368	0.00809495075471934	-0.362174239491089
ENSMUSG000000975414	ENSMUSG00000097541	Gm26752	E2.vs.E3_in_JAX	0.000534451519310776	0.0114272317515979	1.49151851673235
ENSMUSG000000266554	ENSMUSG00000026655	Fam107b	E2.vs.E3_in_JAX	0.000320089954139417	0.00802904537487554	-1.04719340957358
ENSMUSG000000244274	ENSMUSG00000024427	Spry4	E2.vs.E3_in_JAX	0.000347524361962255	0.00846481110155946	-0.471259760947595
ENSMUSG000000369434	ENSMUSG00000036943	Rab8b	E2.vs.E3_in_JAX	0.000311285168884095	0.00787145214722703	-0.37206939918088
ENSMUSG000000864484	ENSMUSG00000086448	9330162012Rik	E2.vs.E3_in_JAX	0.000446853812222883	0.0101075836967437	0.332854205724419
ENSMUSG000000522994	ENSMUSG00000052299	Ltn1	E2.vs.E3_in_JAX	0.000308921876320028	0.00782971981546694	-0.313541729072736
ENSMUSG000000726534	ENSMUSG00000072653	Zfp783	E2.vs.E3_in_JAX	0.000382683903971073	0.00904912976384787	0.492267708343132
ENSMUSG000000430654	ENSMUSG00000043065	Spice1	E2.vs.E3_in_JAX	0.000363030796344604	0.00873199825056644	-0.292141494693006
ENSMUSG000000448194	ENSMUSG00000044819	Oxgr1	E2.vs.E3_in_JAX	0.000587708409970186	0.0121963435021612	0.831285811048595
ENSMUSG000000740634	ENSMUSG00000074063	Osgin1	E2.vs.E3_in_JAX	0.000606767444271291	0.0124384482741761	1.05137468628079
ENSMUSG000000976384	ENSMUSG00000097638	Carlr	E2.vs.E3_in_JAX	0.000521300195222896	0.011229428399335	0.535761897109383
ENSMUSG000000752894	ENSMUSG00000075289	Carns1	E2.vs.E3_in_JAX	0.000390750716997901	0.00916065426891221	0.452936537348901
ENSMUSG000000971454	ENSMUSG00000097145	9230114K14Rik	E2.vs.E3_in_JAX	0.000468203460211056	0.0104181223654084	-0.466024747578827
ENSMUSG000000755114	ENSMUSG00000075511	1700001L05Rik	E2.vs.E3_in_JAX	0.000489895535353559	0.0107477282294768	0.62114845894222
ENSMUSG000000261634	ENSMUSG00000026163	Sphkap	E2.vs.E3_in_JAX	0.000306445927761782	0.00777597654052606	-0.416776679704486
ENSMUSG000000902484	ENSMUSG00000090248	Gm14027	E2.vs.E3_in_JAX	0.00047409570869902	0.0105174904997511	0.396407720639332
ENSMUSG000000794704	ENSMUSG00000079470	Utp14b	E2.vs.E3_in_JAX	0.000350005524971112	0.00849685998634087	-0.468265248912527
ENSMUSG000000291694	ENSMUSG00000029169	Dhx15	E2.vs.E3_in_JAX	0.000316542126449887	0.00796746367300158	-0.338691052135385
ENSMUSG000000995034	ENSMUSG00000099503	Gm28822	E2.vs.E3_in_JAX	0.000616753100728687	0.0125841796382822	2.20907323790475
ENSMUSG000000931764	ENSMUSG00000093176	Mir5119	E2.vs.E3_in_JAX	0.000602310499324077	0.0124169062692889	1.43447327178904
ENSMUSG000000265254	ENSMUSG00000026525	Opn3	E2.vs.E3_in_JAX	0.000426531602421901	0.00975683047568507	-0.471888367351321
ENSMUSG000000404554	ENSMUSG00000040455	Usp45	E2.vs.E3_in_JAX	0.000327695219513824	0.00815435442141737	-0.36332621699331
ENSMUSG000000307474	ENSMUSG00000030747	Dgat2	E2.vs.E3_in_JAX	0.000344887515933225	0.00843817073378907	0.55262761490865
ENSMUSG000000872224	ENSMUSG00000087222	E030042O20Rik	E2.vs.E3_in_JAX	0.000617862410471054	0.0125903679960891	0.987899825279205
ENSMUSG000000244404	ENSMUSG00000024440	Pcdh12	E2.vs.E3_in_JAX	0.000624861175592331	0.0126551745312325	-1.01134526671388
ENSMUSG000000502224	ENSMUSG00000050222	Il17d	E2.vs.E3_in_JAX	0.000459427486867604	0.010264614320996	-0.341524723556365
ENSMUSG000000217984	ENSMUSG00000021798	Ldb3	E2.vs.E3_in_JAX	0.000401992553690332	0.00935402460305173	0.277193162427775
ENSMUSG000000971024	ENSMUSG00000097102	2310069G16Rik	E2.vs.E3_in_JAX	0.00047327499817438	0.0105174904997511	-0.29313475406593
ENSMUSG000000258154	ENSMUSG00000025815	Dhtkd1	E2.vs.E3_in_JAX	0.000429599312600299	0.00978815183802744	0.447509339222374
ENSMUSG000000788154	ENSMUSG00000078815	Cacng6	E2.vs.E3_in_JAX	0.000562662444592742	0.0118469852477483	0.769252380104209
ENSMUSG000000745074	ENSMUSG00000074507	Gm14340	E2.vs.E3_in_JAX	0.00061533107307622	0.0125668875456547	0.865375594322047
ENSMUSG000000211154	ENSMUSG00000021115	Vrk1	E2.vs.E3_in_JAX	0.000389487819224257	0.00916065426891221	0.321924807921508
ENSMUSG000000564814	ENSMUSG00000056481	Cd248	E2.vs.E3_in_JAX	0.000554768723092087	0.0117354509479625	0.65997823118132
ENSMUSG000000221204	ENSMUSG00000022120	Rnf219	E2.vs.E3_in_JAX	0.000384026702852103	0.00907107567114908	-0.280457979507564
ENSMUSG000000971984	ENSMUSG00000097198	9330159N05Rik	E2.vs.E3_in_JAX	0.000521230529869324	0.011229428399335	-0.886998667652916
ENSMUSG000000662324	ENSMUSG00000066232	Ipo7	E2.vs.E3_in_JAX	0.000334900981970844	0.00827716291372685	-0.414414986183564
ENSMUSG000000494204	ENSMUSG00000049420	Tmem200a	E2.vs.E3_in_JAX	0.000390221432892726	0.00916065426891221	-0.53764883506664
ENSMUSG000001011624	ENSMUSG00000101162	Gm26728	E2.vs.E3_in_JAX	0.000636647594468205	0.0127990742957749	0.99317748404197
ENSMUSG000000034524	ENSMUSG00000003452	Bicd1	E2.vs.E3_in_JAX	0.000349753094367681	0.00849685998634087	-0.389943781387223
ENSMUSG000000298324	ENSMUSG00000029832	Nfe2l3	E2.vs.E3_in_JAX	0.000458103177865586	0.0102559783105977	0.514878690967618
ENSMUSG000000977914	ENSMUSG00000097791	Gm17315	E2.vs.E3_in_JAX	0.000622906458776616	0.0126272780100287	0.543253974335889
ENSMUSG000000532634	ENSMUSG00000053263	Gm12592	E2.vs.E3_in_JAX	0.000537877553765169	0.0114780446180542	0.421303141594683
ENSMUSG000000972844	ENSMUSG00000097284	4930480K23Rik	E2.vs.E3_in_JAX	0.000495776461351536	0.0108332852538883	0.405538349542897
ENSMUSG000000864054	ENSMUSG00000086405	9330198N18Rik	E2.vs.E3_in_JAX	0.000691012269884048	0.0135071594094493	0.965793271131117
ENSMUSG000000795224	ENSMUSG00000079522	Gm14744	E2.vs.E3_in_JAX	0.000284522498171266	0.00742046196746543	1.96939520303517
ENSMUSG000000614144	ENSMUSG00000061414	Cracr2a	E2.vs.E3_in_JAX	0.000646309258237854	0.012945716488495	0.706317676090171
ENSMUSG000000746824	ENSMUSG00000074682	Zcchc3	E2.vs.E3_in_JAX	0.000451921821782251	0.0101763249199778	0.327261540028581
ENSMUSG000000284764	ENSMUSG00000028476	Reck	E2.vs.E3_in_JAX	0.000440079726381295	0.0100165076536296	0.417354947847473
ENSMUSG000000273154	ENSMUSG00000027315	Spint1	E2.vs.E3_in_JAX	0.000541813851437642	0.0115465116311615	0.515017004249763
ENSMUSG000000851694	ENSMUSG00000085169	Gm10785	E2.vs.E3_in_JAX	0.000679067697101205	0.0133452360635172	0.691312272626685
ENSMUSG000001040114	ENSMUSG00000104011	RP24-272N10.3	E2.vs.E3_in_JAX	0.000549450840421933	0.0116668737799747	0.404507290831908
ENSMUSG000000201244	ENSMUSG00000020124	Usp15	E2.vs.E3_in_JAX	0.000360627137209852	0.00869679974883252	-0.334045935925511
ENSMUSG000000347654	ENSMUSG00000034765	Dusp5	E2.vs.E3_in_JAX	0.000404327456676643	0.00939835755567292	-0.84170849606783
ENSMUSG000000199664	ENSMUSG00000019966	Kitl	E2.vs.E3_in_JAX	0.000361191909072055	0.00870082668186461	-0.557641249319308
ENSMUSG000000586204	ENSMUSG00000058620	Adra2b	E2.vs.E3_in_JAX	0.000579254924124273	0.01207821063429	0.97940295095259
ENSMUSG000000150834	ENSMUSG00000015083	C8g	E2.vs.E3_in_JAX	0.000619562666986486	0.0125903679960891	0.442515673890145
ENSMUSG000000439324	ENSMUSG00000043932	Klri2	E2.vs.E3_in_JAX	0.000649954119220037	0.0129475832875226	1.51031852416653
ENSMUSG000000414594	ENSMUSG00000041459	Tardbp	E2.vs.E3_in_JAX	0.000354315666192002	0.00857538588077994	-0.343061739308848
ENSMUSG000000731794	ENSMUSG00000073179	Gm10478	E2.vs.E3_in_JAX	0.00064015935858269	0.0128578564281719	-0.444144785723078
ENSMUSG000000924174	ENSMUSG00000092417	Gpank1	E2.vs.E3_in_JAX	0.000465359776618062	0.0103653914398848	0.410658896215007
ENSMUSG000000284834	ENSMUSG00000028483	Snapc3	E2.vs.E3_in_JAX	0.000401373570462767	0.00934956773879884	-0.381927100810272
ENSMUSG000000510074	ENSMUSG00000051007	Pddc1	E2.vs.E3_in_JAX	0.000405031544304947	0.00940428591904108	0.273993664855251
ENSMUSG000000284964	ENSMUSG00000028496	Mllt3	E2.vs.E3_in_JAX	0.000380933408931525	0.00901748533934983	-0.340300215107994
ENSMUSG000000362424	ENSMUSG00000036242	3632451O06Rik	E2.vs.E3_in_JAX	0.000371324969062165	0.00888620464802706	-0.45816314705727
ENSMUSG000000252704	ENSMUSG00000025270	Alas2	E2.vs.E3_in_JAX	0.000644135510246713	0.0129140018475035	-1.58003936681569
ENSMUSG000000978924	ENSMUSG00000097892	Gm26801	E2.vs.E3_in_JAX	0.000666064847085114	0.0131487693143436	-0.767766051332352
ENSMUSG000000458684	ENSMUSG00000045868	Gvin1	E2.vs.E3_in_JAX	0.000698006658603597	0.0136073971868418	-0.706656865142874
ENSMUSG000000228014	ENSMUSG00000022801	Lrch3	E2.vs.E3_in_JAX	0.000391878424635347	0.00916744040860849	-0.437791169181156
ENSMUSG000000315624	ENSMUSG00000031562	Dctd	E2.vs.E3_in_JAX	0.000497314232111241	0.0108560421147397	0.297038656828208
ENSMUSG000000501084	ENSMUSG00000050108	Bpifc	E2.vs.E3_in_JAX	0.000747975032010347	0.0141771732020471	0.897217734508639
ENSMUSG000000478044	ENSMUSG00000047804	Akap10	E2.vs.E3_in_JAX	0.000405729749303178	0.00940428591904108	-0.283543843942388
ENSMUSG000000513414	ENSMUSG00000051341	Zfp52	E2.vs.E3_in_JAX	0.000494912914138343	0.010825230170948	-0.556610138025844
ENSMUSG000000081294	ENSMUSG00000008129	4930432K21Rik	E2.vs.E3_in_JAX	0.000576801343342448	0.0120385265104288	0.536912717557519
ENSMUSG000000512624	ENSMUSG00000051262	Cml3	E2.vs.E3_in_JAX	0.000595383106610995	0.0123088985736317	-0.470120169667231
ENSMUSG000000402704	ENSMUSG00000040270	Bach2	E2.vs.E3_in_JAX	0.000478398553223122	0.0105803959096556	-0.339259205259408
ENSMUSG000000202274	ENSMUSG00000020227	Irak3	E2.vs.E3_in_JAX	0.000631619809463261	0.0127213813005432	0.466252833174657
ENSMUSG000000244864	ENSMUSG00000024486	Hbegf	E2.vs.E3_in_JAX	0.000451781536927942	0.0101763249199778	-0.325580458299163
ENSMUSG000000351094	ENSMUSG00000035109	Shc4	E2.vs.E3_in_JAX	0.000481328054621197	0.0106237018554283	-0.454572570742167
ENSMUSG000000603804	ENSMUSG00000060380	C030014I23Rik	E2.vs.E3_in_JAX	0.000562404194690976	0.0118469852477483	0.309274529012673
ENSMUSG000000545204	ENSMUSG00000054520	Sh3bp2	E2.vs.E3_in_JAX	0.000573578707253151	0.0119941558926847	0.434936537127263
ENSMUSG000000382394	ENSMUSG00000038239	Hrc	E2.vs.E3_in_JAX	0.000775463686962331	0.0145238843913054	0.793464897333892
ENSMUSG000000205804	ENSMUSG00000020580	Rock2	E2.vs.E3_in_JAX	0.000387791766204243	0.00915012869707164	-0.466626480455248
ENSMUSG000000926254	ENSMUSG00000092625	Gm20404	E2.vs.E3_in_JAX	0.000781805278196241	0.0145411792942061	1.06140720958854
ENSMUSG000000207224	ENSMUSG00000020722	Cacng1	E2.vs.E3_in_JAX	0.00080773986281223	0.0147970636677487	1.41437937401399
ENSMUSG000000543914	ENSMUSG00000054391	4930517O19Rik	E2.vs.E3_in_JAX	0.000762178565194893	0.0143222781413298	1.13599857243298
ENSMUSG000001000394	ENSMUSG00000100039	Gm28959	E2.vs.E3_in_JAX	0.000787900140739554	0.0146048642189799	0.725692421629216
ENSMUSG000000935774	ENSMUSG00000093577	Gm20632	E2.vs.E3_in_JAX	0.000700027851838751	0.0136346475541131	0.653823643508639
ENSMUSG000000322644	ENSMUSG00000032264	Zw10	E2.vs.E3_in_JAX	0.000449933220992583	0.0101667245276558	-0.278813025366814
ENSMUSG000000566084	ENSMUSG00000056608	Chd9	E2.vs.E3_in_JAX	0.000414478685869874	0.00955700835167154	-0.359020559223253
ENSMUSG000000910714	ENSMUSG00000091071	1700030C10Rik	E2.vs.E3_in_JAX	0.00080574021273466	0.0147793491320879	1.15329884436648
ENSMUSG000000441974	ENSMUSG00000044197	Gpr146	E2.vs.E3_in_JAX	0.000464661579942663	0.010360390150954	0.275821492259787
ENSMUSG000000157484	ENSMUSG00000015748	Prpf3	E2.vs.E3_in_JAX	0.000462174942784647	0.0103154617587026	-0.290324631036533
ENSMUSG000000006004	ENSMUSG00000000600	Krit1	E2.vs.E3_in_JAX	0.000427629854433066	0.00976361983926352	-0.375960051748276
ENSMUSG000000249894	ENSMUSG00000024989	Cep55	E2.vs.E3_in_JAX	0.000806097175265437	0.0147793491320879	0.509106377991682
ENSMUSG000000105384	ENSMUSG00000010538	Tsacc	E2.vs.E3_in_JAX	0.000704210642299951	0.013655318598428	0.397021502950591
ENSMUSG000000771484	ENSMUSG00000077148	Gm22935	E2.vs.E3_in_JAX	0.000759387482130537	0.0142943910470234	1.43666905446594
ENSMUSG000000337604	ENSMUSG00000033760	Rbm4b	E2.vs.E3_in_JAX	0.000456086745575381	0.0102317798830465	-0.265978296791407
ENSMUSG000000665544	ENSMUSG00000066554	Gm10167	E2.vs.E3_in_JAX	0.000620507021814457	0.0125903679960891	0.317506160908551
ENSMUSG000000374554	ENSMUSG00000037455	Slc18b1	E2.vs.E3_in_JAX	0.00047678354141548	0.0105660449862014	-0.302626491309596
ENSMUSG000000936724	ENSMUSG00000093672	Gm20655	E2.vs.E3_in_JAX	0.000821947379736597	0.0149820458641488	0.481018810582306
ENSMUSG000000189864	ENSMUSG00000018986	Slfn3	E2.vs.E3_in_JAX	0.000824232173095636	0.0149862263691778	-0.755291309300649
ENSMUSG000000467614	ENSMUSG00000046761	Fam83h	E2.vs.E3_in_JAX	0.000720556446404944	0.0138861067420399	0.693331805647421
ENSMUSG000000504104	ENSMUSG00000050410	Tcf19	E2.vs.E3_in_JAX	0.000606313430883341	0.0124384482741761	0.432667770831587
ENSMUSG000000554354	ENSMUSG00000055435	Maf	E2.vs.E3_in_JAX	0.000477547696914901	0.0105722679905057	-0.439860446248602
ENSMUSG000000106604	ENSMUSG00000010660	Plcd1	E2.vs.E3_in_JAX	0.000581799124658624	0.012109317978586	0.485398310573318
ENSMUSG000000747434	ENSMUSG00000074743	Thbd	E2.vs.E3_in_JAX	0.000529450174289186	0.0113525315308988	-0.591444166793936
ENSMUSG000000515024	ENSMUSG00000051502	Ufsp1	E2.vs.E3_in_JAX	0.000582897297709846	0.0121194986623645	0.309578423747815
ENSMUSG000000591494	ENSMUSG00000059149	Mfsd4	E2.vs.E3_in_JAX	0.000452219074759679	0.0101763249199778	0.381445781662026
ENSMUSG000000266284	ENSMUSG00000026628	Atf3	E2.vs.E3_in_JAX	0.000704124210485466	0.013655318598428	-0.842621604325001
ENSMUSG000000416884	ENSMUSG00000041688	Amot	E2.vs.E3_in_JAX	0.000455789125768561	0.0102317798830465	-0.356158489680317
ENSMUSG000001028114	ENSMUSG00000102811	RP23-82P18.2	E2.vs.E3_in_JAX	0.00071068746958491	0.0137565194886998	0.540978338966381
ENSMUSG000000302054	ENSMUSG00000030205	Gprc5d	E2.vs.E3_in_JAX	0.00083779773063957	0.0151447518696523	1.51537901635104
ENSMUSG000000272764	ENSMUSG00000027276	Jag1	E2.vs.E3_in_JAX	0.000565390781315874	0.0118797238806168	0.394465256917545
ENSMUSG000000216924	ENSMUSG00000021692	Dimt1	E2.vs.E3_in_JAX	0.000509434139343888	0.0110614157268851	-0.389811909837862
ENSMUSG000000280344	ENSMUSG00000028034	Fubp1	E2.vs.E3_in_JAX	0.000442321347379809	0.0100466197624492	-0.396721962000667
ENSMUSG000000226864	ENSMUSG00000022686	B3gnt5	E2.vs.E3_in_JAX	0.000599594258646884	0.0123842542203808	-1.26266595794939
ENSMUSG000000746954	ENSMUSG00000074695	Il22	E2.vs.E3_in_JAX	0.00073631111744094	0.0140046374537267	-1.39267806406416
ENSMUSG000000707304	ENSMUSG00000070730	Rmdn3	E2.vs.E3_in_JAX	0.000457504070733185	0.0102530599786342	-0.351934065733614
ENSMUSG000000396704	ENSMUSG00000039670	Oxld1	E2.vs.E3_in_JAX	0.000667921315451015	0.0131711457148103	0.484368933641597
ENSMUSG000000988114	ENSMUSG00000098811	Mir6913	E2.vs.E3_in_JAX	0.000874541094614267	0.0155772291225553	1.18857928108713
ENSMUSG000000971544	ENSMUSG00000097154	Gm26510	E2.vs.E3_in_JAX	0.00091130516577846	0.0159849381796303	0.95133738204877
ENSMUSG000000661084	ENSMUSG00000066108	Muc5b	E2.vs.E3_in_JAX	0.000561355545085837	0.0118469852477483	2.20264722742894
ENSMUSG000000876224	ENSMUSG00000087622	Gm12290	E2.vs.E3_in_JAX	0.000858182147377115	0.0153987023048233	-1.0585149692143
ENSMUSG000000049804	ENSMUSG00000004980	Hnrnpa2b1	E2.vs.E3_in_JAX	0.000444488125285389	0.0100749106366501	-0.350366270757227
ENSMUSG000000525934	ENSMUSG00000052593	Adam17	E2.vs.E3_in_JAX	0.000518146634395996	0.0112101101227929	-0.278743967010908
ENSMUSG000000319374	ENSMUSG00000031937	Vstm5	E2.vs.E3_in_JAX	0.000571040835044351	0.0119754325838208	0.317502986970437
ENSMUSG000000021114	ENSMUSG00000002111	Spi1	E2.vs.E3_in_JAX	0.00079399142900569	0.0146804518399336	0.483537305103516
ENSMUSG000000695884	ENSMUSG00000069588	Gm11733	E2.vs.E3_in_JAX	0.00093778683236462	0.0163043079478337	0.775785838816431
ENSMUSG000000387744	ENSMUSG00000038774	Ascc3	E2.vs.E3_in_JAX	0.000494523779620004	0.010825230170948	-0.359822141348092
ENSMUSG000001000754	ENSMUSG00000100075	1700018L02Rik	E2.vs.E3_in_JAX	0.000907885817850965	0.015973689301885	0.590152690538272
ENSMUSG000000856014	ENSMUSG00000085601	Gm4969	E2.vs.E3_in_JAX	0.000934522472378314	0.0162745302852953	0.739359782632001
ENSMUSG000000199714	ENSMUSG00000019971	Cep290	E2.vs.E3_in_JAX	0.000520109744975344	0.011229428399335	-0.413956689709621
ENSMUSG000000838994	ENSMUSG00000083899	Gm12346	E2.vs.E3_in_JAX	0.000485839137909167	0.0107016711616185	-0.377353500890884
ENSMUSG000000187744	ENSMUSG00000018774	Cd68	E2.vs.E3_in_JAX	0.000647970382435578	0.0129475832875226	0.414093390385903
ENSMUSG000000282434	ENSMUSG00000028243	Ubxn2b	E2.vs.E3_in_JAX	0.000489697205271087	0.0107477282294768	-0.400982309527807
ENSMUSG000000244304	ENSMUSG00000024430	Cabyr	E2.vs.E3_in_JAX	0.00090322737402045	0.0159324938322172	0.532790984876029
ENSMUSG000000502704	ENSMUSG00000050270	Tmem220	E2.vs.E3_in_JAX	0.000826319928855593	0.0150117074782877	0.61831975118174
ENSMUSG000000851854	ENSMUSG00000085185	BC028777	E2.vs.E3_in_JAX	0.000977285182333647	0.016687087270245	-0.714743736923528
ENSMUSG000000390054	ENSMUSG00000039005	Tlr4	E2.vs.E3_in_JAX	0.00073107131105172	0.0139292010336535	-0.431242551168061
ENSMUSG000000974934	ENSMUSG00000097493	9930014A18Rik	E2.vs.E3_in_JAX	0.000725441374325794	0.0138985639929865	0.455383024280597
ENSMUSG000000858294	ENSMUSG00000085829	Gm4285	E2.vs.E3_in_JAX	0.000703926127074805	0.013655318598428	0.390174144947781
ENSMUSG000000440434	ENSMUSG00000044043	Pcdhb14	E2.vs.E3_in_JAX	0.000572066075480125	0.0119854418285218	-0.305550353733993
ENSMUSG000000094704	ENSMUSG00000009470	Tnpo1	E2.vs.E3_in_JAX	0.000483821128441914	0.0106679632483972	-0.325053925536572
ENSMUSG000000197634	ENSMUSG00000019763	Rmnd1	E2.vs.E3_in_JAX	0.000524118360840273	0.0112613368434767	-0.275333836640965
ENSMUSG000000286214	ENSMUSG00000028621	Cyb5rl	E2.vs.E3_in_JAX	0.000688405489766208	0.0134682408565798	0.382866707716531
ENSMUSG000000153424	ENSMUSG00000015342	Xk	E2.vs.E3_in_JAX	0.00052160651276571	0.011229428399335	-0.373049648718061
ENSMUSG000000193204	ENSMUSG00000019320	Noxo1	E2.vs.E3_in_JAX	0.000785721874621008	0.0145768401726763	0.427110337829289
ENSMUSG000000480014	ENSMUSG00000048001	Hes5	E2.vs.E3_in_JAX	0.000729099444382484	0.0139169088781355	0.877564158393861
ENSMUSG000000584024	ENSMUSG00000058402	Zfp420	E2.vs.E3_in_JAX	0.000549265933165537	0.0116668737799747	-0.417478616400342
ENSMUSG000000338624	ENSMUSG00000033862	Cdk10	E2.vs.E3_in_JAX	0.000542669682111922	0.0115465116311615	0.32371332455799
ENSMUSG000000980204	ENSMUSG00000098020	Gm27012	E2.vs.E3_in_JAX	0.000949547343832969	0.0163628223952897	-0.608683235331244
ENSMUSG000000647974	ENSMUSG00000064797	Gm24357	E2.vs.E3_in_JAX	0.000954048764450098	0.0164055885415228	0.806514594232607
ENSMUSG000000729724	ENSMUSG00000072972	Adam4	E2.vs.E3_in_JAX	0.000968631549670688	0.0165911338182827	-0.635538212455414
ENSMUSG000000290844	ENSMUSG00000029084	Cd38	E2.vs.E3_in_JAX	0.000606612916049567	0.0124384482741761	-0.593649981066087
ENSMUSG000000314894	ENSMUSG00000031489	Adrb3	E2.vs.E3_in_JAX	0.000919206710274487	0.016071789267653	0.539881652191118
ENSMUSG000000242614	ENSMUSG00000024261	Syt4	E2.vs.E3_in_JAX	0.000491971331028414	0.010782453831247	-0.396704461505068
ENSMUSG000000617554	ENSMUSG00000061755	Bod1l	E2.vs.E3_in_JAX	0.000505389960560423	0.0109884638243918	-0.273935746586406
ENSMUSG000000748474	ENSMUSG00000074847	Gm10775	E2.vs.E3_in_JAX	0.00104720391197374	0.0174053884244693	0.750196771466133
ENSMUSG000000354014	ENSMUSG00000035401	2210018M11Rik	E2.vs.E3_in_JAX	0.000529919750059329	0.0113525315308988	-0.338946436147259
ENSMUSG000000157574	ENSMUSG00000015757	Ppil4	E2.vs.E3_in_JAX	0.000531008357229379	0.0113647219155364	-0.305659205801947
ENSMUSG000000288424	ENSMUSG00000028842	Ago3	E2.vs.E3_in_JAX	0.000522791274143575	0.011243867786964	-0.454240468841676
ENSMUSG000000673704	ENSMUSG00000067370	B3galt4	E2.vs.E3_in_JAX	0.000761729479098801	0.0143222781413298	0.435498385326176
ENSMUSG000000618984	ENSMUSG00000061898	Rbak	E2.vs.E3_in_JAX	0.000612168971284289	0.0125256986986915	0.282196514893404
ENSMUSG000000670814	ENSMUSG00000067081	Asb18	E2.vs.E3_in_JAX	0.000755316892908322	0.0142545698003311	0.467857177542878
ENSMUSG000000239924	ENSMUSG00000023992	Trem2	E2.vs.E3_in_JAX	0.000659261299366658	0.0130497940280967	0.434293985616574
ENSMUSG000000956754	ENSMUSG00000095675	Ccl21b	E2.vs.E3_in_JAX	0.000874465876191464	0.0155772291225553	0.663493808960895
ENSMUSG000000250854	ENSMUSG00000025085	Ablim1	E2.vs.E3_in_JAX	0.00051229236745204	0.0111054221538934	-0.332142107743267
ENSMUSG000000850104	ENSMUSG00000085010	Gssos1	E2.vs.E3_in_JAX	0.00105778348527097	0.0175146844612656	1.02811712107601
ENSMUSG000000542044	ENSMUSG00000054204	Fam150b	E2.vs.E3_in_JAX	0.000881729252297899	0.0156558023329711	-0.793957123173148
ENSMUSG000000416694	ENSMUSG00000041669	Prima1	E2.vs.E3_in_JAX	0.000781206352448999	0.0145411792942061	0.510210437205378
ENSMUSG000000521604	ENSMUSG00000052160	Pld4	E2.vs.E3_in_JAX	0.000710350610793044	0.0137565194886998	0.342856453122731
ENSMUSG000000296764	ENSMUSG00000029676	Pot1a	E2.vs.E3_in_JAX	0.000568404092434819	0.0119315765007935	-0.302708225149572
ENSMUSG000000441654	ENSMUSG00000044165	Bcl2l15	E2.vs.E3_in_JAX	0.000725650806016118	0.0138985639929865	-1.46680162886783
ENSMUSG000000544044	ENSMUSG00000054404	Slfn5	E2.vs.E3_in_JAX	0.00072501046211983	0.0138985639929865	-0.526938546046204
ENSMUSG000000320064	ENSMUSG00000032006	Pdgfd	E2.vs.E3_in_JAX	0.000656708324666029	0.0130110336824457	-0.570644804334002
ENSMUSG000000973504	ENSMUSG00000097350	4732491K20Rik	E2.vs.E3_in_JAX	0.000723575644068097	0.0138985639929865	0.27541262294936
ENSMUSG000000300084	ENSMUSG00000030008	Pradc1	E2.vs.E3_in_JAX	0.000674254344826051	0.0132744962055627	0.410432347271566
ENSMUSG000000173004	ENSMUSG00000017300	Tnnc2	E2.vs.E3_in_JAX	0.00107436593445222	0.017695486509242	-1.40962808305071
ENSMUSG000000120174	ENSMUSG00000012017	Scarf2	E2.vs.E3_in_JAX	0.000957698474602098	0.0164554114178882	0.727722294785223
ENSMUSG000000892354	ENSMUSG00000089235	Gm23119	E2.vs.E3_in_JAX	0.00111999373291801	0.0182138460372608	0.58949905443356
ENSMUSG000000418594	ENSMUSG00000041859	Mcm3	E2.vs.E3_in_JAX	0.00079976764796952	0.0147250149528934	0.292194052143586
ENSMUSG000000841594	ENSMUSG00000084159	Gm12696	E2.vs.E3_in_JAX	0.0008088604883463	0.0148051928548942	-0.408704625852322
ENSMUSG000000174184	ENSMUSG00000017418	Arl5b	E2.vs.E3_in_JAX	0.000572754332161714	0.0119883784759552	-0.386337711648619
ENSMUSG000000528544	ENSMUSG00000052854	Nrk	E2.vs.E3_in_JAX	0.000702344643166561	0.013655318598428	-1.60520542684611
ENSMUSG000000914234	ENSMUSG00000091423	Gm17509	E2.vs.E3_in_JAX	0.000998596230157313	0.0168927264827772	0.44205361227355
ENSMUSG000000362734	ENSMUSG00000036273	Lrrk2	E2.vs.E3_in_JAX	0.00055891570229036	0.0118117518417363	-0.454657718670294
ENSMUSG000000924924	ENSMUSG00000092492	B230208B08Rik	E2.vs.E3_in_JAX	0.000896167127370934	0.0158462923015234	0.602463037723401
ENSMUSG000000402474	ENSMUSG00000040247	Tbc1d10c	E2.vs.E3_in_JAX	0.00106306634949449	0.0175622736121548	1.00337409091706
ENSMUSG000000186694	ENSMUSG00000018669	Cdk5rap3	E2.vs.E3_in_JAX	0.000629770116601652	0.0127025918477618	0.457484203772716
ENSMUSG000000670174	ENSMUSG00000067017	Gm3608	E2.vs.E3_in_JAX	0.000780287759179312	0.0145411792942061	-0.359540620925244
ENSMUSG000000832614	ENSMUSG00000083261	Gm7816	E2.vs.E3_in_JAX	0.000728092870600981	0.0139169088781355	-0.473937046292086
ENSMUSG000000756024	ENSMUSG00000075602	Ly6a	E2.vs.E3_in_JAX	0.000630106165355532	0.0127025918477618	-0.282548170221529
ENSMUSG000000547374	ENSMUSG00000054737	Zfp182	E2.vs.E3_in_JAX	0.000664093705395407	0.0131216997453602	-0.40833942446907
ENSMUSG000000289704	ENSMUSG00000028970	Abcb1b	E2.vs.E3_in_JAX	0.000783588869630989	0.0145574416589366	0.293099498620256
ENSMUSG000000857414	ENSMUSG00000085741	5430405H02Rik	E2.vs.E3_in_JAX	0.000803514284812818	0.0147784601863764	0.347304576081679
ENSMUSG000000908684	ENSMUSG00000090868	Trav9d-4	E2.vs.E3_in_JAX	0.00114771957310421	0.0184401937623005	0.954431479124855
ENSMUSG000000207664	ENSMUSG00000020766	Galk1	E2.vs.E3_in_JAX	0.000829014543223326	0.0150356841657743	0.694788643824858
ENSMUSG000000569194	ENSMUSG00000056919	Cep162	E2.vs.E3_in_JAX	0.000649094414931935	0.0129475832875226	-0.332366244409054
ENSMUSG000000515064	ENSMUSG00000051506	Wdfy4	E2.vs.E3_in_JAX	0.000874322967266969	0.0155772291225553	0.472007919959644
ENSMUSG000000740014	ENSMUSG00000074001	Klhl40	E2.vs.E3_in_JAX	0.000856674524213162	0.0153842708276802	0.795023042894673
ENSMUSG000000272484	ENSMUSG00000027248	Pdia3	E2.vs.E3_in_JAX	0.000562749402112672	0.0118469852477483	-0.568546472008293
ENSMUSG000000736644	ENSMUSG00000073664	Nbeal1	E2.vs.E3_in_JAX	0.000594843953749345	0.0123088985736317	-0.62947091316125
ENSMUSG000001000334	ENSMUSG00000100033	Gm8337	E2.vs.E3_in_JAX	0.000911316139075526	0.0159849381796303	-0.483325587811623
ENSMUSG000000887894	ENSMUSG00000088789	Scarna13	E2.vs.E3_in_JAX	0.00118654871474089	0.0188501887784981	0.94144263184332
ENSMUSG000000976664	ENSMUSG00000097666	A330094K24Rik	E2.vs.E3_in_JAX	0.000996685517454168	0.0168887921662929	0.638002685226899
ENSMUSG000001019034	ENSMUSG00000101903	Gm29291	E2.vs.E3_in_JAX	0.00119631523612381	0.0189216999525836	1.05655922339098
ENSMUSG000000433364	ENSMUSG00000043336	Filip1l	E2.vs.E3_in_JAX	0.000778129192634305	0.0145411792942061	-0.57131915822589
ENSMUSG000000313334	ENSMUSG00000031333	Abcb7	E2.vs.E3_in_JAX	0.000586122892494633	0.0121749914791407	-0.439682215726811
ENSMUSG000000184424	ENSMUSG00000018442	Derl2	E2.vs.E3_in_JAX	0.000620311939271588	0.0125903679960891	-0.318975776404894
ENSMUSG000000222234	ENSMUSG00000022223	Sdr39u1	E2.vs.E3_in_JAX	0.000613464310900224	0.0125404718432903	0.367717140401992
ENSMUSG000000055534	ENSMUSG00000005553	Atp4a	E2.vs.E3_in_JAX	0.00112967004401685	0.0183439293784563	0.812401456293021
ENSMUSG000000216754	ENSMUSG00000021675	F2rl2	E2.vs.E3_in_JAX	0.000939214008790311	0.0163043079478337	-0.845339144796038
ENSMUSG000000264214	ENSMUSG00000026421	Csrp1	E2.vs.E3_in_JAX	0.000574308986480838	0.0119979565055352	0.303011923141952
ENSMUSG000000264914	ENSMUSG00000026491	Ahctf1	E2.vs.E3_in_JAX	0.000594214732352092	0.0123080102658497	-0.323470004490336
ENSMUSG000000873434	ENSMUSG00000087343	1700021N21Rik	E2.vs.E3_in_JAX	0.00123001332844356	0.0192103834237815	1.0031203413229
ENSMUSG000000292904	ENSMUSG00000029290	Zfp326	E2.vs.E3_in_JAX	0.000629115460281454	0.0127025918477618	-0.305525655929622
ENSMUSG000000703694	ENSMUSG00000070369	Itgad	E2.vs.E3_in_JAX	0.00113976704598111	0.0184149457987182	1.11209705482933
ENSMUSG000000404104	ENSMUSG00000040410	Fbxl4	E2.vs.E3_in_JAX	0.000632892654847797	0.0127352907446972	0.312481773440681
ENSMUSG000000875754	ENSMUSG00000087575	Gm12976	E2.vs.E3_in_JAX	0.00119159934006791	0.0189005455876036	0.631209143647208
ENSMUSG000000808704	ENSMUSG00000080870	Gm14111	E2.vs.E3_in_JAX	0.00125070514734706	0.0194570936613956	0.730063292882575
ENSMUSG000000856314	ENSMUSG00000085631	9630028H03Rik	E2.vs.E3_in_JAX	0.00125451520161352	0.0195024953837188	-1.65344691875343
ENSMUSG000000339644	ENSMUSG00000033964	Zbtb41	E2.vs.E3_in_JAX	0.000627053991305553	0.0126878371432251	-0.370568812622157
ENSMUSG000000513904	ENSMUSG00000051390	Zbtb22	E2.vs.E3_in_JAX	0.000694942077713654	0.0135597395770123	0.422929848559498
ENSMUSG000000639534	ENSMUSG00000063953	Amd2	E2.vs.E3_in_JAX	0.000876046028198047	0.0155913383033164	-0.324568104038411
ENSMUSG000000233934	ENSMUSG00000023393	Slc17a9	E2.vs.E3_in_JAX	0.00123201738080925	0.0192103834237815	0.74947635153145
ENSMUSG000000706904	ENSMUSG00000070690	5830473C10Rik	E2.vs.E3_in_JAX	0.00118852711405591	0.0188654960564187	1.3332068546604
ENSMUSG000000259624	ENSMUSG00000025962	Fastkd2	E2.vs.E3_in_JAX	0.000650910123542879	0.0129548290557356	-0.327151474953577
ENSMUSG000000906594	ENSMUSG00000090659	Zfp493	E2.vs.E3_in_JAX	0.000813734672625893	0.0148819552628312	-0.4504742259364
ENSMUSG000000914124	ENSMUSG00000091412	Gm2895	E2.vs.E3_in_JAX	0.00119639331753409	0.0189216999525836	1.32576434169857
ENSMUSG000000285464	ENSMUSG00000028546	Elavl4	E2.vs.E3_in_JAX	0.000609065350190909	0.0124738636748369	-0.34613394856984
ENSMUSG000000638954	ENSMUSG00000063895	Nupl1	E2.vs.E3_in_JAX	0.000629600933938156	0.0127025918477618	-0.297183108208494
ENSMUSG000000873064	ENSMUSG00000087306	A230004M16Rik	E2.vs.E3_in_JAX	0.00119973946550054	0.0189472211760963	-0.82101695395971
ENSMUSG000000202514	ENSMUSG00000020251	Glt8d2	E2.vs.E3_in_JAX	0.000729527783576046	0.0139169088781355	-0.64416115639224
ENSMUSG000000111484	ENSMUSG00000011148	Adssl1	E2.vs.E3_in_JAX	0.000711921274111484	0.0137682175319545	0.491685043240025
ENSMUSG000000026684	ENSMUSG00000002668	Dennd1c	E2.vs.E3_in_JAX	0.00111996319787461	0.0182138460372608	0.605439054206743
ENSMUSG000000729694	ENSMUSG00000072969	Armcx5	E2.vs.E3_in_JAX	0.000648492736022344	0.0129475832875226	0.32500621212478
ENSMUSG000000703054	ENSMUSG00000070305	Mpzl3	E2.vs.E3_in_JAX	0.000795450664910622	0.0146950104675591	-0.388552877546626
ENSMUSG000000373794	ENSMUSG00000037379	Spon2	E2.vs.E3_in_JAX	0.00131712380753437	0.0201042910273548	-1.08081290643239
ENSMUSG000000453924	ENSMUSG00000045392	Olfr1033	E2.vs.E3_in_JAX	0.00132110325041526	0.0201205242859521	-0.815632842660699
ENSMUSG000000397744	ENSMUSG00000039774	Galnt12	E2.vs.E3_in_JAX	0.00107833059897855	0.0177474230184031	0.40013054852373
ENSMUSG000000617184	ENSMUSG00000061718	Ppp1r1b	E2.vs.E3_in_JAX	0.000620510067196273	0.0125903679960891	0.712939142987256
ENSMUSG000000873474	ENSMUSG00000087347	1700047K16Rik	E2.vs.E3_in_JAX	0.00132139544579612	0.0201205242859521	0.824759768080826
ENSMUSG000000978904	ENSMUSG00000097890	4930547M16Rik	E2.vs.E3_in_JAX	0.00117853616829727	0.0187945172372657	0.588838996100312
ENSMUSG000000443504	ENSMUSG00000044350	Lacc1	E2.vs.E3_in_JAX	0.000853383800038153	0.0153503814623639	0.408222628671319
ENSMUSG000000729824	ENSMUSG00000072982	9230009I02Rik	E2.vs.E3_in_JAX	0.00131994505798808	0.0201205242859521	1.21990399250919
ENSMUSG000000301994	ENSMUSG00000030199	Etv6	E2.vs.E3_in_JAX	0.000715475944410959	0.0138125378041491	-0.273533556519825
ENSMUSG000000875604	ENSMUSG00000087560	Gm15396	E2.vs.E3_in_JAX	0.00130790162733699	0.02003342597671	0.721790209297946
ENSMUSG000000855834	ENSMUSG00000085583	Gm15676	E2.vs.E3_in_JAX	0.00122488019563466	0.0192103834237815	0.832578004877377
ENSMUSG000000389174	ENSMUSG00000038917	3930402G23Rik	E2.vs.E3_in_JAX	0.00129384912753695	0.0198899410158228	-0.703353929188535
ENSMUSG000000239354	ENSMUSG00000023935	Spats1	E2.vs.E3_in_JAX	0.000989986490918752	0.0168120920154238	0.402252969735229
ENSMUSG000000378604	ENSMUSG00000037860	Aim2	E2.vs.E3_in_JAX	0.000908660021039553	0.015973689301885	0.375629988153964
ENSMUSG000000268314	ENSMUSG00000026831	1700007K13Rik	E2.vs.E3_in_JAX	0.00102951212092256	0.0172820557336448	-0.49152297258492
ENSMUSG000000303804	ENSMUSG00000030380	Mzf1	E2.vs.E3_in_JAX	0.00087080984620719	0.0155614573252368	0.422908121514789
ENSMUSG000000461104	ENSMUSG00000046110	Serinc4	E2.vs.E3_in_JAX	0.00126130754221323	0.0195663687027163	0.726976001130625
ENSMUSG000000972964	ENSMUSG00000097296	Gm26532	E2.vs.E3_in_JAX	0.00102927814064209	0.0172820557336448	0.437975244318858
ENSMUSG000000598644	ENSMUSG00000059864	Olfr1393	E2.vs.E3_in_JAX	0.00131514275958921	0.0200880709360998	1.08454936013279
ENSMUSG000000487554	ENSMUSG00000048755	Mcat	E2.vs.E3_in_JAX	0.000778597071125979	0.0145411792942061	0.357909156463059
ENSMUSG000000334874	ENSMUSG00000033487	Fndc3a	E2.vs.E3_in_JAX	0.00064779730725546	0.0129475832875226	-0.326059111930376
ENSMUSG000000866294	ENSMUSG00000086629	2810403D21Rik	E2.vs.E3_in_JAX	0.00104720191974935	0.0174053884244693	0.521148137308393
ENSMUSG000000247894	ENSMUSG00000024789	Jak2	E2.vs.E3_in_JAX	0.000655475810105593	0.0130086633164777	-0.332926455060777
ENSMUSG000000315514	ENSMUSG00000031551	Ido1	E2.vs.E3_in_JAX	0.000974126148455646	0.0166608535472672	1.16928246559841
ENSMUSG000000610794	ENSMUSG00000061079	Zfp143	E2.vs.E3_in_JAX	0.000752731799953619	0.0142426493601951	-0.301342047598799
ENSMUSG000000521174	ENSMUSG00000052117	D630039A03Rik	E2.vs.E3_in_JAX	0.00117168373736704	0.0187422013260444	-0.697762339753853
ENSMUSG000000857334	ENSMUSG00000085733	Arhgap27os1	E2.vs.E3_in_JAX	0.00136770411827858	0.020574822681642	0.922195390941654
ENSMUSG000000742114	ENSMUSG00000074211	Sdhaf1	E2.vs.E3_in_JAX	0.000790245141898282	0.0146359288643024	0.349813644343051
ENSMUSG000000796664	ENSMUSG00000079666	1700015F17Rik	E2.vs.E3_in_JAX	0.00136928703384569	0.0205844778634412	0.74659589457757
ENSMUSG000000204284	ENSMUSG00000020428	Gabra6	E2.vs.E3_in_JAX	0.000653942678888901	0.0130033529230336	-1.68063482578189
ENSMUSG000000471934	ENSMUSG00000047193	Dync2h1	E2.vs.E3_in_JAX	0.000661834524402377	0.0130888847669559	-0.385211338246019
ENSMUSG000000329464	ENSMUSG00000032946	Rasgrp2	E2.vs.E3_in_JAX	0.000725591597650462	0.0138985639929865	0.646286973018602
ENSMUSG000000553734	ENSMUSG00000055373	Fut9	E2.vs.E3_in_JAX	0.000643802303426432	0.0129140018475035	-0.459186496867344
ENSMUSG000000489224	ENSMUSG00000048922	Cdca2	E2.vs.E3_in_JAX	0.00133955338922783	0.0202628293793777	-0.707331172391987
ENSMUSG000000851054	ENSMUSG00000085105	Gm12758	E2.vs.E3_in_JAX	0.00109733015465802	0.0179924306393065	0.439574569856537
ENSMUSG000000922034	ENSMUSG00000092203	1110038B12Rik	E2.vs.E3_in_JAX	0.000852388287648982	0.0153503814623639	0.309334592084525
ENSMUSG000000373254	ENSMUSG00000037325	Bbs7	E2.vs.E3_in_JAX	0.000727444686071453	0.0139169088781355	-0.320688594325647
ENSMUSG000000969104	ENSMUSG00000096910	Zfp955b	E2.vs.E3_in_JAX	0.000757395747500389	0.0142692471078578	-0.365947512446009
ENSMUSG000000248054	ENSMUSG00000024805	Pcgf5	E2.vs.E3_in_JAX	0.000823834474479445	0.0149862263691778	-0.313293436689646
ENSMUSG000000996354	ENSMUSG00000099635	Gm28528	E2.vs.E3_in_JAX	0.00138748840535016	0.0207298728758362	1.38837219472774
ENSMUSG000000092074	ENSMUSG00000009207	Lnp	E2.vs.E3_in_JAX	0.000680653381060265	0.013364390847335	-0.340870253033973
ENSMUSG000000396804	ENSMUSG00000039680	Mrps6	E2.vs.E3_in_JAX	0.000738074149295614	0.0140259738206281	-0.31501176570092
ENSMUSG000000970934	ENSMUSG00000097093	C330013E15Rik	E2.vs.E3_in_JAX	0.00122629150442547	0.0192103834237815	0.604725788882452
ENSMUSG000000887934	ENSMUSG00000088793	Gm22540	E2.vs.E3_in_JAX	0.00136719578585483	0.020574822681642	0.622597182755869
ENSMUSG000000371394	ENSMUSG00000037139	Myom3	E2.vs.E3_in_JAX	0.00102470473292497	0.0172410512486676	0.519249631906082
ENSMUSG000000734064	ENSMUSG00000073406	H2-Bl	E2.vs.E3_in_JAX	0.00123587698300819	0.0192400976863617	0.78761257924036
ENSMUSG000000958684	ENSMUSG00000095868	Gm23136	E2.vs.E3_in_JAX	0.00136761571324303	0.020574822681642	0.855700864460869
ENSMUSG000000857054	ENSMUSG00000085705	Gm16046	E2.vs.E3_in_JAX	0.00134503958958837	0.0203317560076478	-0.734336765777186
ENSMUSG000000403874	ENSMUSG00000040387	Klhl32	E2.vs.E3_in_JAX	0.000747452529038205	0.0141771732020471	-0.26453910555116
ENSMUSG000000526314	ENSMUSG00000052631	Sh2d6	E2.vs.E3_in_JAX	0.00132249777093956	0.0201205242859521	0.66437693397065
ENSMUSG000000436314	ENSMUSG00000043631	Ecm2	E2.vs.E3_in_JAX	0.000861762238219341	0.0154502667512882	-0.605115111667474
ENSMUSG000000567354	ENSMUSG00000056735	A930024E05Rik	E2.vs.E3_in_JAX	0.000948421349361477	0.0163602682764855	-0.491699682201537
ENSMUSG000000824544	ENSMUSG00000082454	Gm12183	E2.vs.E3_in_JAX	0.000729789900023838	0.0139169088781355	-0.307457674162708
ENSMUSG000000253804	ENSMUSG00000025380	Fscn2	E2.vs.E3_in_JAX	0.00143792886419654	0.0211691491526554	1.12303970693021
ENSMUSG000000374184	ENSMUSG00000037418	Best1	E2.vs.E3_in_JAX	0.00113579442880374	0.0184149457987182	0.508319401728029
ENSMUSG000000307594	ENSMUSG00000030759	Far1	E2.vs.E3_in_JAX	0.000675774328465601	0.0132924567324893	-0.400612797738898
ENSMUSG000000244114	ENSMUSG00000024411	Aqp4	E2.vs.E3_in_JAX	0.000668402676516228	0.0131711457148103	-0.481588114885769
ENSMUSG000000489394	ENSMUSG00000048939	Atp13a5	E2.vs.E3_in_JAX	0.000853381256449137	0.0153503814623639	0.35110700611026
ENSMUSG000000972714	ENSMUSG00000097271	Gm9903	E2.vs.E3_in_JAX	0.00133267011284689	0.0202038434393107	0.617835688279458
ENSMUSG000000624804	ENSMUSG00000062480	Acat3	E2.vs.E3_in_JAX	0.000950065580488179	0.0163628223952897	0.296101952800947
ENSMUSG000000287844	ENSMUSG00000028784	Spocd1	E2.vs.E3_in_JAX	0.00147381442319422	0.0215486249188016	1.26205159842175
ENSMUSG000000981124	ENSMUSG00000098112	Bin2	E2.vs.E3_in_JAX	0.00104605899488299	0.0174053884244693	0.383414970301543
ENSMUSG000000202874	ENSMUSG00000020287	Mpg	E2.vs.E3_in_JAX	0.000850104660077148	0.015329216182908	0.325218437188396
ENSMUSG000000287504	ENSMUSG00000028750	Pla2g2c	E2.vs.E3_in_JAX	0.00149461876076589	0.0217374447239346	0.795532712188677
ENSMUSG000000866524	ENSMUSG00000086652	Gm14029	E2.vs.E3_in_JAX	0.00133380651608671	0.0202038434393107	-0.723030541484845
ENSMUSG000000187614	ENSMUSG00000018761	Mpdu1	E2.vs.E3_in_JAX	0.000754612213666172	0.0142545698003311	0.268900029437162
ENSMUSG000000485024	ENSMUSG00000048502	Duxbl1	E2.vs.E3_in_JAX	0.00151170947343126	0.0218543432335506	0.917956955056696
ENSMUSG000000043474	ENSMUSG00000004347	Pde1c	E2.vs.E3_in_JAX	0.000755040251730377	0.0142545698003311	-0.709669955149447
ENSMUSG000000452314	ENSMUSG00000045231	BC106179	E2.vs.E3_in_JAX	0.00122766360181532	0.0192103834237815	0.455428167718479
ENSMUSG000000697274	ENSMUSG00000069727	Gm5595	E2.vs.E3_in_JAX	0.000938737946735952	0.0163043079478337	-0.46336863034055
ENSMUSG000000317924	ENSMUSG00000031792	Usb1	E2.vs.E3_in_JAX	0.000944349189006639	0.0163362426403383	0.341239261628811
ENSMUSG000000276654	ENSMUSG00000027665	Pik3ca	E2.vs.E3_in_JAX	0.000720493372405964	0.0138861067420399	-0.313688459138007
ENSMUSG000000274354	ENSMUSG00000027435	Cd93	E2.vs.E3_in_JAX	0.000946281690911562	0.0163362426403383	-0.649375298440473
ENSMUSG000000447874	ENSMUSG00000044787	Spata32	E2.vs.E3_in_JAX	0.00143914985552959	0.0211691491526554	0.608846785356647
ENSMUSG000000900634	ENSMUSG00000090063	Dlx6os1	E2.vs.E3_in_JAX	0.000793487023246637	0.0146804518399336	-0.600748438669206
ENSMUSG000000279674	ENSMUSG00000027967	Neurog2	E2.vs.E3_in_JAX	0.00142370033339664	0.0211122694185658	0.752416361165389
ENSMUSG000000796544	ENSMUSG00000079654	Prrt4	E2.vs.E3_in_JAX	0.00119585637726439	0.0189216999525836	0.516149590904071
ENSMUSG000000530634	ENSMUSG00000053063	Clec12a	E2.vs.E3_in_JAX	0.00128184568745493	0.0197867401000011	0.988402368374299
ENSMUSG000000786844	ENSMUSG00000078684	5830417I10Rik	E2.vs.E3_in_JAX	0.000946231973443897	0.0163362426403383	-0.428902501209264
ENSMUSG000000407604	ENSMUSG00000040760	Appl1	E2.vs.E3_in_JAX	0.000721721129732631	0.0138963083368326	-0.33636012534214
ENSMUSG000000208414	ENSMUSG00000020841	Cpd	E2.vs.E3_in_JAX	0.000722675384107123	0.0138985639929865	-0.277888971938354
ENSMUSG000000976224	ENSMUSG00000097622	A330033J07Rik	E2.vs.E3_in_JAX	0.00117889990625559	0.0187945172372657	0.562529574815978
ENSMUSG000000524964	ENSMUSG00000052496	Pkdrej	E2.vs.E3_in_JAX	0.00113632408976997	0.0184149457987182	0.401218030522935
ENSMUSG000000737284	ENSMUSG00000073728	Tmem51os1	E2.vs.E3_in_JAX	0.00152372581039927	0.0219478474904084	0.982722518671046
ENSMUSG000000287134	ENSMUSG00000028713	Cyp4b1	E2.vs.E3_in_JAX	0.00147059947773261	0.02152535198103	0.63721984283739
ENSMUSG000000214824	ENSMUSG00000021482	Aaed1	E2.vs.E3_in_JAX	0.000994669295313423	0.0168785116341276	-0.378734583839964
ENSMUSG000000425244	ENSMUSG00000042524	Sun2	E2.vs.E3_in_JAX	0.00077902633660198	0.0145411792942061	0.469478933374454
ENSMUSG000000033094	ENSMUSG00000003309	Ap1m2	E2.vs.E3_in_JAX	0.00140884284520447	0.0209345241529602	0.570966101896863
ENSMUSG000000440984	ENSMUSG00000044098	Rsbn1	E2.vs.E3_in_JAX	0.000779384715124008	0.0145411792942061	-0.372846679653866
ENSMUSG000000414684	ENSMUSG00000041468	Gpr12	E2.vs.E3_in_JAX	0.000918960051482834	0.016071789267653	0.373506715339531
ENSMUSG000000430364	ENSMUSG00000043036	Ccdc63	E2.vs.E3_in_JAX	0.0013605155160136	0.0205231419874245	-1.1383203471091
ENSMUSG000000736334	ENSMUSG00000073633	Fbxo36	E2.vs.E3_in_JAX	0.00114405462639153	0.0184270300758925	0.348195366235873
ENSMUSG000000048724	ENSMUSG00000004872	Pax3	E2.vs.E3_in_JAX	0.00128602909583965	0.0198171099156894	-1.05449357945391
ENSMUSG000000451034	ENSMUSG00000045103	Dmd	E2.vs.E3_in_JAX	0.000775563341518981	0.0145238843913054	-0.319013509881189
ENSMUSG000000007914	ENSMUSG00000000791	Il12rb1	E2.vs.E3_in_JAX	0.00150294774006462	0.0217947701355837	0.862494180565403
ENSMUSG000000297164	ENSMUSG00000029716	Tfr2	E2.vs.E3_in_JAX	0.00115486318732943	0.0185328851771509	0.536563750240106
ENSMUSG000000219084	ENSMUSG00000021908	Gm6768	E2.vs.E3_in_JAX	0.000974225377723892	0.0166608535472672	-0.29732264279496
ENSMUSG000000209924	ENSMUSG00000020992	4930512B01Rik	E2.vs.E3_in_JAX	0.00155400229236873	0.0222083885602863	0.555879839715876
ENSMUSG000000516524	ENSMUSG00000051652	Lrrc3	E2.vs.E3_in_JAX	0.000943994296757758	0.0163362426403383	0.421822021852764
ENSMUSG000000478324	ENSMUSG00000047832	Cdca4	E2.vs.E3_in_JAX	0.00106189815430951	0.017556234564786	0.333571002760103
ENSMUSG000000682274	ENSMUSG00000068227	Il2rb	E2.vs.E3_in_JAX	0.00165538619500666	0.0231955555691099	0.912825122152316
ENSMUSG000000870824	ENSMUSG00000087082	Gm15423	E2.vs.E3_in_JAX	0.00155880977609885	0.0222104846623287	-0.731462341872545
ENSMUSG000000308474	ENSMUSG00000030847	Bag3	E2.vs.E3_in_JAX	0.000996819397736209	0.0168887921662929	-0.478940101177679
ENSMUSG000000417824	ENSMUSG00000041782	Lad1	E2.vs.E3_in_JAX	0.00136631217303759	0.020574822681642	0.504532989772787
ENSMUSG000000239114	ENSMUSG00000023911	Flywch2	E2.vs.E3_in_JAX	0.00114235909755307	0.0184149457987182	0.58584878166299
ENSMUSG000000291544	ENSMUSG00000029154	Cwh43	E2.vs.E3_in_JAX	0.00122109890038748	0.0191737948658832	0.663457439502009
ENSMUSG000000340004	ENSMUSG00000034000	Neu4	E2.vs.E3_in_JAX	0.00098601082119307	0.016757587173237	0.308219000711338
ENSMUSG000000439934	ENSMUSG00000043993	2900052L18Rik	E2.vs.E3_in_JAX	0.00130520117102902	0.0200136791909977	0.507879195332398
ENSMUSG000000272084	ENSMUSG00000027208	Fgf7	E2.vs.E3_in_JAX	0.00119594998756138	0.0189216999525836	-1.131218176008
ENSMUSG000000700564	ENSMUSG00000070056	Mfhas1	E2.vs.E3_in_JAX	0.000824066500789632	0.0149862263691778	-0.264435223456543
ENSMUSG000000344374	ENSMUSG00000034437	Gm9761	E2.vs.E3_in_JAX	0.00107426130527333	0.017695486509242	-0.287236171968972
ENSMUSG000000810584	ENSMUSG00000081058	Hist2h3c2	E2.vs.E3_in_JAX	0.00131312912655051	0.0200828084477003	-0.56817258961256
ENSMUSG000000313094	ENSMUSG00000031309	Rps6ka3	E2.vs.E3_in_JAX	0.000799486905872082	0.0147250149528934	-0.382451072444586
ENSMUSG000000469494	ENSMUSG00000046949	Nqo2	E2.vs.E3_in_JAX	0.000918727009467631	0.016071789267653	-0.38954346215093
ENSMUSG000000228534	ENSMUSG00000022853	Ehhadh	E2.vs.E3_in_JAX	0.00106151894485248	0.017556234564786	0.308202021292266
ENSMUSG000000272014	ENSMUSG00000027201	Myef2	E2.vs.E3_in_JAX	0.00079773494695308	0.0147123579213362	-0.297021033796947
ENSMUSG000001042864	ENSMUSG00000104286	RP23-340C13.5	E2.vs.E3_in_JAX	0.00169269651783761	0.023552386090752	-1.1716524586518
ENSMUSG000000910074	ENSMUSG00000091007	D630036H23Rik	E2.vs.E3_in_JAX	0.00171984274961046	0.0237488134231248	0.645443631065001
ENSMUSG000000731444	ENSMUSG00000073144	4930599N23Rik	E2.vs.E3_in_JAX	0.00151692327118016	0.0219071685844407	0.510839038889105
ENSMUSG000000489604	ENSMUSG00000048960	Prex2	E2.vs.E3_in_JAX	0.000804697393223346	0.0147784601863764	-0.45754845185321
ENSMUSG000000357134	ENSMUSG00000035713	Usp35	E2.vs.E3_in_JAX	0.000932966781616	0.0162733512075652	0.426764780604784
ENSMUSG000000848994	ENSMUSG00000084899	Gm15344	E2.vs.E3_in_JAX	0.000904946727633748	0.0159371173699943	-0.596545008615815
ENSMUSG000001023404	ENSMUSG00000102340	RP24-496O17.2	E2.vs.E3_in_JAX	0.00142771710734515	0.0211394602126639	-0.761322825185543
ENSMUSG000000290494	ENSMUSG00000029049	Morn1	E2.vs.E3_in_JAX	0.00118382890325639	0.018831919709765	0.568847094279257
ENSMUSG000000815444	ENSMUSG00000081544	Gm13077	E2.vs.E3_in_JAX	0.00175204358973615	0.0240186581449972	0.862777631939736
ENSMUSG000000529204	ENSMUSG00000052920	Prkg1	E2.vs.E3_in_JAX	0.000981446114435806	0.0167107706039338	-0.427930668105942
ENSMUSG000000358284	ENSMUSG00000035828	Pim3	E2.vs.E3_in_JAX	0.000902176439736281	0.0159268000535526	0.378876472065778
ENSMUSG000000982394	ENSMUSG00000098239	Pclo	E2.vs.E3_in_JAX	0.000889674143504205	0.0157569575229696	-0.632485853082906
ENSMUSG000000027674	ENSMUSG00000002767	Mrpl2	E2.vs.E3_in_JAX	0.000967717610705466	0.0165911338182827	0.347424988765979
ENSMUSG000000434104	ENSMUSG00000043410	Hfm1	E2.vs.E3_in_JAX	0.00120408527790487	0.0190015863812405	0.489526065372622
ENSMUSG000000278614	ENSMUSG00000027861	Casq2	E2.vs.E3_in_JAX	0.00101597006313362	0.0171204261871508	-0.980504729428569
ENSMUSG000000333184	ENSMUSG00000033318	Gstt2	E2.vs.E3_in_JAX	0.00129593734620685	0.0199059252623473	0.566781677178688
ENSMUSG000000902724	ENSMUSG00000090272	Mndal	E2.vs.E3_in_JAX	0.00143280067672678	0.0211611405820695	-0.538498389430266
ENSMUSG000000600904	ENSMUSG00000060090	Rp2h	E2.vs.E3_in_JAX	0.000944087791964328	0.0163362426403383	-0.405261873472952
ENSMUSG000000525664	ENSMUSG00000052566	Hook2	E2.vs.E3_in_JAX	0.00113825740258091	0.0184149457987182	0.420900533315388
ENSMUSG000000976154	ENSMUSG00000097615	Gm2061	E2.vs.E3_in_JAX	0.00119825227988444	0.0189374075996476	0.367420474867503
ENSMUSG000000017514	ENSMUSG00000001751	Naglu	E2.vs.E3_in_JAX	0.00114713221686104	0.0184401937623005	0.551178703165722
ENSMUSG000000378014	ENSMUSG00000037801	Iqch	E2.vs.E3_in_JAX	0.00182070170476107	0.0246325931098093	-0.761214552082892
ENSMUSG000000670714	ENSMUSG00000067071	Hes6	E2.vs.E3_in_JAX	0.00110656991814272	0.018062689417564	0.392266098644566
ENSMUSG000000415524	ENSMUSG00000041552	Ptchd1	E2.vs.E3_in_JAX	0.00103769668661208	0.01733960246468	-0.463864233080912
ENSMUSG000000017004	ENSMUSG00000001700	Gramd3	E2.vs.E3_in_JAX	0.00094016081469129	0.0163078013479323	-0.314647645176116
ENSMUSG000000976744	ENSMUSG00000097674	Gm26610	E2.vs.E3_in_JAX	0.00171874591152188	0.0237488134231248	-0.670651490560344
ENSMUSG000000842414	ENSMUSG00000084241	Gm13416	E2.vs.E3_in_JAX	0.00148464613401787	0.0216426240294747	-0.483304322912164
ENSMUSG000000889844	ENSMUSG00000088984	Gm25604	E2.vs.E3_in_JAX	0.00179719712135399	0.0244465750219998	0.796299466286539
ENSMUSG000000450924	ENSMUSG00000045092	S1pr1	E2.vs.E3_in_JAX	0.000836689792891965	0.0151447518696523	-0.308238779191585
ENSMUSG000001043694	ENSMUSG00000104369	RP23-383N15.1	E2.vs.E3_in_JAX	0.001695066527819	0.023570368825801	-1.50779107953998
ENSMUSG000001027964	ENSMUSG00000102796	RP23-335B9.5	E2.vs.E3_in_JAX	0.00106755248235642	0.017623075808741	-0.392515489355703
ENSMUSG000000790434	ENSMUSG00000079043	Fastkd5	E2.vs.E3_in_JAX	0.00100011608709277	0.0169053625757188	-0.388463969285042
ENSMUSG000000223064	ENSMUSG00000022306	Zfpm2	E2.vs.E3_in_JAX	0.000935625244142342	0.0162807724464005	-0.478890819144065
ENSMUSG000001042144	ENSMUSG00000104214	RP23-411M4.2	E2.vs.E3_in_JAX	0.00183580185491739	0.0247561615120888	-1.3476364183765
ENSMUSG000000194614	ENSMUSG00000019461	Plscr3	E2.vs.E3_in_JAX	0.00114078089993396	0.0184149457987182	0.41986832064916
ENSMUSG000000255824	ENSMUSG00000025582	Nptx1	E2.vs.E3_in_JAX	0.000844682689913206	0.0152566015495223	-0.428788790773802
ENSMUSG000000106514	ENSMUSG00000010651	Acaa1b	E2.vs.E3_in_JAX	0.00171905968112661	0.0237488134231248	0.663115723928873
ENSMUSG000000572804	ENSMUSG00000057280	Musk	E2.vs.E3_in_JAX	0.00145805405634806	0.0213896823437299	0.88101182858809
ENSMUSG000000705444	ENSMUSG00000070544	Top1	E2.vs.E3_in_JAX	0.000868913947950223	0.0155402737395873	-0.452772437280763
ENSMUSG000000680364	ENSMUSG00000068036	Mllt4	E2.vs.E3_in_JAX	0.000867339990745103	0.0155375328563207	-0.282187403010276
ENSMUSG000000341774	ENSMUSG00000034177	Rnf43	E2.vs.E3_in_JAX	0.00131166430783125	0.02007700028355	0.381540773551191
ENSMUSG000000680084	ENSMUSG00000068008	Bpifb3	E2.vs.E3_in_JAX	0.00182103246948268	0.0246325931098093	2.44653116964897
ENSMUSG000000503954	ENSMUSG00000050395	Tnfsf15	E2.vs.E3_in_JAX	0.00166787327380848	0.0233107936856312	-1.68679256455133
ENSMUSG000000352284	ENSMUSG00000035228	Ccdc106	E2.vs.E3_in_JAX	0.00103044204778699	0.0172844010055558	0.476091115749096
ENSMUSG000000886964	ENSMUSG00000088696	Gm22333	E2.vs.E3_in_JAX	0.00184619042428849	0.0248164296327887	-0.795785883312902
ENSMUSG000000870284	ENSMUSG00000087028	Gm13387	E2.vs.E3_in_JAX	0.0018876802394131	0.0251599143814953	0.701616854976499
ENSMUSG000000581474	ENSMUSG00000058147	Xlr3c	E2.vs.E3_in_JAX	0.00190583251652714	0.0252644088690898	-1.09250228348687
ENSMUSG000000514444	ENSMUSG00000051444	Bbs12	E2.vs.E3_in_JAX	0.00118246532099176	0.018823918461465	-0.373271148354428
ENSMUSG000000972284	ENSMUSG00000097228	Gm26597	E2.vs.E3_in_JAX	0.00196384218144283	0.0257086053005204	0.722033723010976
ENSMUSG000000046094	ENSMUSG00000004609	Cd33	E2.vs.E3_in_JAX	0.00125626781004676	0.0195059636356733	0.435180701703568
ENSMUSG000000875014	ENSMUSG00000087501	Gm12116	E2.vs.E3_in_JAX	0.00181384990224765	0.0245813747904974	-1.48963125496677
ENSMUSG000000217304	ENSMUSG00000021730	Hcn1	E2.vs.E3_in_JAX	0.000960597955145775	0.0164922755674282	-0.47387595197215
ENSMUSG000000336714	ENSMUSG00000033671	Cep350	E2.vs.E3_in_JAX	0.000909214244998256	0.015973689301885	-0.349536642490066
ENSMUSG000000297694	ENSMUSG00000029769	Ccdc136	E2.vs.E3_in_JAX	0.000916332697233135	0.0160600521527086	0.422671674975845
ENSMUSG000000297714	ENSMUSG00000029771	Irf5	E2.vs.E3_in_JAX	0.00141340161959835	0.0209880065346061	0.400836018075666
ENSMUSG000000467334	ENSMUSG00000046733	Gprc5a	E2.vs.E3_in_JAX	0.00198223102606319	0.0258623568639365	-0.829462586020669
ENSMUSG000000394054	ENSMUSG00000039405	Prss23	E2.vs.E3_in_JAX	0.00104380427778151	0.0173885232048095	-0.479001551315075
ENSMUSG000000438724	ENSMUSG00000043872	Zmym1	E2.vs.E3_in_JAX	0.00104817657990926	0.0174083267519782	-0.301988784015649
ENSMUSG000000748744	ENSMUSG00000074874	Ctla2b	E2.vs.E3_in_JAX	0.00154225420146784	0.0221059804382085	-0.62913190641415
ENSMUSG000000325584	ENSMUSG00000032558	Nphp3	E2.vs.E3_in_JAX	0.00117219089352301	0.0187422013260444	0.448706359923531
ENSMUSG000000282384	ENSMUSG00000028238	Atp6v0d2	E2.vs.E3_in_JAX	0.00169093789014551	0.0235428927251132	1.73472946422397
ENSMUSG000000625104	ENSMUSG00000062510	Nsl1	E2.vs.E3_in_JAX	0.00163808094893277	0.0230268281465337	0.404189478109646
ENSMUSG000000171444	ENSMUSG00000017144	Rnd3	E2.vs.E3_in_JAX	0.000998175881478737	0.0168927264827772	-0.383046104489004
ENSMUSG000000600964	ENSMUSG00000060096	Amd-ps3	E2.vs.E3_in_JAX	0.00139187326640542	0.0207649620619026	-0.327597495554715
ENSMUSG000000613114	ENSMUSG00000061311	Rag1	E2.vs.E3_in_JAX	0.00173560852901241	0.0238610718762341	-0.727863086468552
ENSMUSG000000585864	ENSMUSG00000058586	Serhl	E2.vs.E3_in_JAX	0.00125652186543518	0.0195059636356733	0.33087398157106
ENSMUSG000000240134	ENSMUSG00000024013	Fgd2	E2.vs.E3_in_JAX	0.00143054100702219	0.0211481499481248	0.511910407956318
ENSMUSG000000975664	ENSMUSG00000097566	A930024N18Rik	E2.vs.E3_in_JAX	0.00137805695930038	0.020631238789033	0.343785619824089
ENSMUSG000000551484	ENSMUSG00000055148	Klf2	E2.vs.E3_in_JAX	0.00139363435774119	0.0207649620619026	-0.797918751119926
ENSMUSG000000274634	ENSMUSG00000027463	Slc52a3	E2.vs.E3_in_JAX	0.00162440132945341	0.0228933829118134	-0.520485773233116
ENSMUSG000000867084	ENSMUSG00000086708	Gm15577	E2.vs.E3_in_JAX	0.00157061968027192	0.0223369078456358	-1.36010695365813
ENSMUSG000000225434	ENSMUSG00000022543	4930451G09Rik	E2.vs.E3_in_JAX	0.00144698533566767	0.0212558161498045	0.389410046720428
ENSMUSG000000953614	ENSMUSG00000095361	Gm24967	E2.vs.E3_in_JAX	0.00184707847310291	0.0248164296327887	-0.500794232946766
ENSMUSG000001038234	ENSMUSG00000103823	RP24-400J22.1	E2.vs.E3_in_JAX	0.0014309542323058	0.0211481499481248	-0.516371035388018
ENSMUSG000000280724	ENSMUSG00000028072	Ntrk1	E2.vs.E3_in_JAX	0.00162673812356208	0.0228968101522995	1.08693933922289
ENSMUSG000000201314	ENSMUSG00000020131	Pcsk4	E2.vs.E3_in_JAX	0.00167823235398713	0.0233808766106755	0.827528966777964
ENSMUSG000001031144	ENSMUSG00000103114	RP23-103B18.8	E2.vs.E3_in_JAX	0.00164973772096985	0.0231312263915215	0.604683601948879
ENSMUSG000000282214	ENSMUSG00000028221	Tmem55a	E2.vs.E3_in_JAX	0.000978578900307079	0.0166901824046701	-0.335456612969234
ENSMUSG000000567534	ENSMUSG00000056753	C330011M18Rik	E2.vs.E3_in_JAX	0.00153991916618258	0.0220869848668273	0.432331338847811
ENSMUSG000000501064	ENSMUSG00000050106	Tmc8	E2.vs.E3_in_JAX	0.0021272459046234	0.0271120965686396	1.26566264432135
ENSMUSG000000406514	ENSMUSG00000040651	Fam208a	E2.vs.E3_in_JAX	0.000975921120545216	0.0166768145856918	-0.372555948854323
ENSMUSG000000870834	ENSMUSG00000087083	Gm15083	E2.vs.E3_in_JAX	0.00177743018138033	0.0242682461656255	-0.851207195890828
ENSMUSG000000282614	ENSMUSG00000028261	Ndufaf4	E2.vs.E3_in_JAX	0.00100185481665511	0.0169216759881833	-0.401078545802391
ENSMUSG000000863824	ENSMUSG00000086382	Chrna1os	E2.vs.E3_in_JAX	0.00167805191998986	0.0233808766106755	0.497129552713159
ENSMUSG000000757074	ENSMUSG00000075707	Dio3	E2.vs.E3_in_JAX	0.00172937095356567	0.0237902709857496	-1.00401842789167
ENSMUSG000000978824	ENSMUSG00000097882	0610038B21Rik	E2.vs.E3_in_JAX	0.00209899274661619	0.0269257158364441	0.68368337158727
ENSMUSG000000254374	ENSMUSG00000025437	Usp33	E2.vs.E3_in_JAX	0.000952291556009544	0.016388255865143	-0.305440744168578
ENSMUSG000000368174	ENSMUSG00000036817	Sun1	E2.vs.E3_in_JAX	0.00097899254904182	0.0166901824046701	0.282831825232756
ENSMUSG000000308584	ENSMUSG00000030858	1700007K09Rik	E2.vs.E3_in_JAX	0.0021526219991968	0.0272772236723162	0.69419894814076
ENSMUSG000000736784	ENSMUSG00000073678	Pgap1	E2.vs.E3_in_JAX	0.000984429550651537	0.0167437228315716	-0.381229059577123
ENSMUSG000000311424	ENSMUSG00000031142	Cacna1f	E2.vs.E3_in_JAX	0.00218109749478322	0.0275200117992441	0.959303120153612
ENSMUSG000000718474	ENSMUSG00000071847	Apcdd1	E2.vs.E3_in_JAX	0.00114769227699873	0.0184401937623005	0.416668888652207
ENSMUSG000000306504	ENSMUSG00000030650	Tmc5	E2.vs.E3_in_JAX	0.00215369475070132	0.0272772236723162	0.633999595467157
ENSMUSG000000900024	ENSMUSG00000090002	Gm16006	E2.vs.E3_in_JAX	0.0020998450662808	0.0269257158364441	0.786790591181502
ENSMUSG000000534774	ENSMUSG00000053477	Tcf4	E2.vs.E3_in_JAX	0.000968332241995008	0.0165911338182827	-0.303133851427833
ENSMUSG000000851484	ENSMUSG00000085148	Mir22hg	E2.vs.E3_in_JAX	0.00110767552960144	0.0180672534369667	0.357374473538476
ENSMUSG000000710154	ENSMUSG00000071015	Gm136	E2.vs.E3_in_JAX	0.00220136740636819	0.0277149140544282	1.42176003692949
ENSMUSG000000299204	ENSMUSG00000029920	Smarcad1	E2.vs.E3_in_JAX	0.00104991366014008	0.0174239465009438	-0.335861383757539
ENSMUSG000000301114	ENSMUSG00000030111	A2m	E2.vs.E3_in_JAX	0.00108401633815844	0.0178275859883756	-0.862960527858484
ENSMUSG000000424764	ENSMUSG00000042476	Abcb4	E2.vs.E3_in_JAX	0.00138468980123775	0.0207022009722989	0.394633316086505
ENSMUSG000000547524	ENSMUSG00000054752	Fsd1l	E2.vs.E3_in_JAX	0.00104131666616331	0.017374806045661	-0.318251981284359
ENSMUSG000000310104	ENSMUSG00000031010	Usp9x	E2.vs.E3_in_JAX	0.000981728168337903	0.0167107706039338	-0.38315183103805
ENSMUSG000000292834	ENSMUSG00000029283	Cdc7	E2.vs.E3_in_JAX	0.0011401714174524	0.0184149457987182	-0.637663416094061
ENSMUSG000000441504	ENSMUSG00000044150	A830080D01Rik	E2.vs.E3_in_JAX	0.0012182444690706	0.0191564782688578	-0.417713178847457
ENSMUSG000000284804	ENSMUSG00000028480	Glipr2	E2.vs.E3_in_JAX	0.0013997830345452	0.0208282002140184	-0.496993305680269
ENSMUSG000000267864	ENSMUSG00000026786	Apbb1ip	E2.vs.E3_in_JAX	0.00146282992707032	0.0214453612565745	0.420080020857283
ENSMUSG000000408114	ENSMUSG00000040811	Eml2	E2.vs.E3_in_JAX	0.00103347577095184	0.017298963399799	0.605674371841411
ENSMUSG000000275834	ENSMUSG00000027583	Zbtb46	E2.vs.E3_in_JAX	0.00116291690943847	0.0186347850257492	-0.622808272602766
ENSMUSG000000210274	ENSMUSG00000021027	Ralgapa1	E2.vs.E3_in_JAX	0.00101828570051092	0.0171462379732682	-0.302573418735541
ENSMUSG000000278244	ENSMUSG00000027824	Vmn2r1	E2.vs.E3_in_JAX	0.00192962229198752	0.0254717129708165	0.575350820712984
ENSMUSG000000010294	ENSMUSG00000001029	Icam2	E2.vs.E3_in_JAX	0.00171768816447451	0.0237488134231248	-0.48648206717813
ENSMUSG000000755904	ENSMUSG00000075590	Nrbp2	E2.vs.E3_in_JAX	0.00105132593958185	0.017434156388532	0.323535831676601
ENSMUSG000000513544	ENSMUSG00000051354	Samd3	E2.vs.E3_in_JAX	0.00163337913701814	0.0229754995909954	0.83105943043937
ENSMUSG000000315854	ENSMUSG00000031585	Gtf2e2	E2.vs.E3_in_JAX	0.00117994015445412	0.0187974005814822	-0.424332279601397
ENSMUSG000000774404	ENSMUSG00000077440	Gm23130	E2.vs.E3_in_JAX	0.00198286346001104	0.0258623568639365	-0.805992029291465
ENSMUSG000000285814	ENSMUSG00000028581	Laptm5	E2.vs.E3_in_JAX	0.00123047864179632	0.0192103834237815	0.40561774303727
ENSMUSG000000306554	ENSMUSG00000030655	Smg1	E2.vs.E3_in_JAX	0.00104139216046548	0.017374806045661	-0.62016842964206
ENSMUSG000000337904	ENSMUSG00000033790	Tubgcp5	E2.vs.E3_in_JAX	0.00110343489770917	0.0180384391013399	-0.263751472669907
ENSMUSG000000365014	ENSMUSG00000036501	Fam13b	E2.vs.E3_in_JAX	0.00107214802558856	0.0176855910736791	-0.29882816957329
ENSMUSG000000397044	ENSMUSG00000039704	Lmbrd2	E2.vs.E3_in_JAX	0.00110177349945353	0.0180247507505962	-0.437757083048341
ENSMUSG000000341944	ENSMUSG00000034194	R3hcc1	E2.vs.E3_in_JAX	0.00128576636132739	0.0198171099156894	0.369456271347922
ENSMUSG000000220204	ENSMUSG00000022020	Naa16	E2.vs.E3_in_JAX	0.00137539561416469	0.020631238789033	-0.402182245995529
ENSMUSG000000901004	ENSMUSG00000090100	Ttbk2	E2.vs.E3_in_JAX	0.00105628287182665	0.0175030873147457	-0.320958076831261
ENSMUSG000000978004	ENSMUSG00000097800	B230344G16Rik	E2.vs.E3_in_JAX	0.00211096854954018	0.0270176799789891	0.660488999473428
ENSMUSG000000973814	ENSMUSG00000097381	A230087F16Rik	E2.vs.E3_in_JAX	0.00207096520943221	0.0266963317369945	0.797898789712401
ENSMUSG000000438974	ENSMUSG00000043897	Vmn2r2	E2.vs.E3_in_JAX	0.00239958506937433	0.0294700304449324	-1.47146765120831
ENSMUSG000000726184	ENSMUSG00000072618	Gm10384	E2.vs.E3_in_JAX	0.00234310354797002	0.0289062063760566	0.532744744646991
ENSMUSG000000225084	ENSMUSG00000022508	Bcl6	E2.vs.E3_in_JAX	0.0011867009531382	0.0188501887784981	-0.406065129125586
ENSMUSG000000395294	ENSMUSG00000039529	Atp8b1	E2.vs.E3_in_JAX	0.00152941076114837	0.0219650699793817	0.360256524122402
ENSMUSG000000652654	ENSMUSG00000065265	Gm23455	E2.vs.E3_in_JAX	0.00214346821110529	0.0271949421006415	0.643442120450699
ENSMUSG000000404714	ENSMUSG00000040471	Ggt6	E2.vs.E3_in_JAX	0.00246336160224796	0.0299375167874612	0.884191455707951
ENSMUSG000000019184	ENSMUSG00000001918	Slc1a5	E2.vs.E3_in_JAX	0.00175186902131812	0.0240186581449972	0.621552370611157
ENSMUSG000000414404	ENSMUSG00000041440	Gk5	E2.vs.E3_in_JAX	0.00153557387642332	0.0220391124665401	0.3217702631315
ENSMUSG000000555314	ENSMUSG00000055531	Cpsf6	E2.vs.E3_in_JAX	0.00109830955831803	0.0179949999768467	-0.355954206259594
ENSMUSG000000432864	ENSMUSG00000043286	Pnpla1	E2.vs.E3_in_JAX	0.00230871951096543	0.0286111172030294	0.801360856076498
ENSMUSG000000404524	ENSMUSG00000040452	Cdh12	E2.vs.E3_in_JAX	0.00127419874872464	0.0197172223344012	-0.422058963658001
ENSMUSG000000365264	ENSMUSG00000036526	Card11	E2.vs.E3_in_JAX	0.00251530848031018	0.0302293090053981	1.25553744144507
ENSMUSG000000286984	ENSMUSG00000028698	Pik3r3	E2.vs.E3_in_JAX	0.00110633632599058	0.018062689417564	-0.375613293846758
ENSMUSG000000414604	ENSMUSG00000041460	Cacna2d4	E2.vs.E3_in_JAX	0.00159634003417758	0.0225974405175898	0.551818224426535
ENSMUSG000000990614	ENSMUSG00000099061	Gm28050	E2.vs.E3_in_JAX	0.0021037539318909	0.0269568891342997	0.493923603578914
ENSMUSG000000452944	ENSMUSG00000045294	Insig1	E2.vs.E3_in_JAX	0.00111540853917606	0.0181662926116143	0.309348935247233
ENSMUSG000000512954	ENSMUSG00000051295	9630028B13Rik	E2.vs.E3_in_JAX	0.00230251213138244	0.0285503672617506	-0.727856217678971
ENSMUSG000000198144	ENSMUSG00000019814	Ltv1	E2.vs.E3_in_JAX	0.00129398738469875	0.0198899410158228	-0.263766514579233
ENSMUSG000000875164	ENSMUSG00000087516	Tbx3os1	E2.vs.E3_in_JAX	0.00256314837285778	0.0305857852479642	0.721846951309846
ENSMUSG000000367184	ENSMUSG00000036718	Micall2	E2.vs.E3_in_JAX	0.00185310493676006	0.0248821143534394	0.617914868216056
ENSMUSG000000743644	ENSMUSG00000074364	Ehd2	E2.vs.E3_in_JAX	0.00155326440290721	0.0222083885602863	-0.353368220494542
ENSMUSG000000908244	ENSMUSG00000090824	Olfr1344	E2.vs.E3_in_JAX	0.00247592715837095	0.029947198255857	0.911434140145294
ENSMUSG000000312324	ENSMUSG00000031232	Magt1	E2.vs.E3_in_JAX	0.00122878359596606	0.0192103834237815	-0.427523228479988
ENSMUSG000000565924	ENSMUSG00000056592	Zfp658	E2.vs.E3_in_JAX	0.00139289715111527	0.0207649620619026	-0.371722038263979
ENSMUSG000000857424	ENSMUSG00000085742	Gm13536	E2.vs.E3_in_JAX	0.00258505871451993	0.0307629714670763	-0.81012898569691
ENSMUSG000000851514	ENSMUSG00000085151	1110018N20Rik	E2.vs.E3_in_JAX	0.00158862266842066	0.0225051448357287	0.368140649496405
ENSMUSG000000881704	ENSMUSG00000088170	Gm25219	E2.vs.E3_in_JAX	0.0025664022740804	0.0306079154530864	0.838147705475053
ENSMUSG000000197914	ENSMUSG00000019791	Hint3	E2.vs.E3_in_JAX	0.00143891851385727	0.0211691491526554	-0.286379746986446
ENSMUSG000000237374	ENSMUSG00000023737	1700082M22Rik	E2.vs.E3_in_JAX	0.00261003594435437	0.0309259567772823	0.935872819468954
ENSMUSG000000882904	ENSMUSG00000088290	Gm26413	E2.vs.E3_in_JAX	0.0025993002478094	0.0308338486144276	0.923278648401315
ENSMUSG000000631934	ENSMUSG00000063193	Cd300lb	E2.vs.E3_in_JAX	0.00263105137209603	0.031023712486176	-1.27912154052902
ENSMUSG000000927874	ENSMUSG00000092787	Mir5116	E2.vs.E3_in_JAX	0.00190235070815627	0.025253118344367	-0.36386136817775
ENSMUSG000000849154	ENSMUSG00000084915	C230037L18Rik	E2.vs.E3_in_JAX	0.00171011239277521	0.0236892263249982	0.399077686605982
ENSMUSG000000257474	ENSMUSG00000025747	Tyms	E2.vs.E3_in_JAX	0.00181302365598729	0.0245813747904974	-0.313429055005013
ENSMUSG000000990234	ENSMUSG00000099023	Gm27456	E2.vs.E3_in_JAX	0.00175989393944719	0.0241040451706502	-0.34950244056457
ENSMUSG000000870944	ENSMUSG00000087094	Gm13093	E2.vs.E3_in_JAX	0.0024471162177734	0.029786184213332	0.749615286031966
ENSMUSG000000581744	ENSMUSG00000058174	Gm5148	E2.vs.E3_in_JAX	0.0015972039976315	0.0225974405175898	0.288107894443321
ENSMUSG000000897364	ENSMUSG00000089736	Tgfbr3l	E2.vs.E3_in_JAX	0.001898687180749	0.0252308534049349	0.7329142859403
ENSMUSG000000290274	ENSMUSG00000029027	Dffb	E2.vs.E3_in_JAX	0.00164205380637617	0.0230530442277702	0.29477260520602
ENSMUSG000000426994	ENSMUSG00000042699	Dhx9	E2.vs.E3_in_JAX	0.00114824413222938	0.0184401937623005	-0.300119465164554
ENSMUSG000000388404	ENSMUSG00000038840	Birc7	E2.vs.E3_in_JAX	0.00238358600922875	0.0292899869549778	0.770516266183498
ENSMUSG000000703484	ENSMUSG00000070348	Ccnd1	E2.vs.E3_in_JAX	0.00123245983858171	0.0192103834237815	-0.29138422583091
ENSMUSG000000240144	ENSMUSG00000024014	Pim1	E2.vs.E3_in_JAX	0.00170017049115314	0.0236113200971382	-0.447748187249299
ENSMUSG000000265564	ENSMUSG00000026556	Vangl2	E2.vs.E3_in_JAX	0.00142843332850168	0.0211394602126639	0.352115817047761
ENSMUSG000000362914	ENSMUSG00000036291	Ap5m1	E2.vs.E3_in_JAX	0.00128743716866432	0.0198171099156894	-0.289392055016489
ENSMUSG000000462194	ENSMUSG00000046219	C230012O17Rik	E2.vs.E3_in_JAX	0.00188964808735731	0.0251599143814953	0.371725924514259
ENSMUSG000000945254	ENSMUSG00000094525	Trbv12-2	E2.vs.E3_in_JAX	0.00272058653983778	0.0317597911344967	1.14368252855266
ENSMUSG000000510744	ENSMUSG00000051074	4930579K19Rik	E2.vs.E3_in_JAX	0.00251373132925842	0.0302269628174103	0.46281025334441
ENSMUSG000000402984	ENSMUSG00000040298	Btbd16	E2.vs.E3_in_JAX	0.00206094601373938	0.0266404633389339	0.536205416633345
ENSMUSG000000203124	ENSMUSG00000020312	Shc2	E2.vs.E3_in_JAX	0.00131388007537417	0.0200828084477003	0.296896245506626
ENSMUSG000000527484	ENSMUSG00000052748	Swt1	E2.vs.E3_in_JAX	0.00143443581632341	0.0211673943656061	-0.394344689930778
ENSMUSG000000442504	ENSMUSG00000044250	Pced1b	E2.vs.E3_in_JAX	0.00179399357437569	0.0244181838533412	0.444179556587475
ENSMUSG000000381814	ENSMUSG00000038181	Chpf2	E2.vs.E3_in_JAX	0.00132759411747243	0.0201656014801906	0.628500799883952
ENSMUSG000000875894	ENSMUSG00000087589	D430040D24Rik	E2.vs.E3_in_JAX	0.002115911231748	0.0270651031415345	0.455949132447065
[truncated: 52,953 more rows]
