# Supplementary material for: Molecular characterization of humanized APOE mouse models reveals source and genotype dependent differences
Source: Mol Neurodegener. 2026 Mar 24;21:26. doi: 10.1186/s13024-026-00940-6 (PMC13185305; doi:10.1186/s13024-026-00940-6)
Supplement: Supplementary file 4 — Supplementary Material 4 [file 13024_2026_940_MOESM4_ESM.xlsx]

## Sheet: Overlaps_with_6N_6J_E2
Overlap between hypothalamus 6N vs 6J and TAC vs JAX	Overlap between hippocampus 6N vs 6J and TAC vs JAX	Overlap between hypothalamus 6N vs 6J and CAF vs JAX	Overlap between hippocampus 6N vs 6J and CAF vs JAX
Wdfy1	Wdfy1	Wdfy1	Wdfy1
Nnt	Nnt	Nnt	Nnt
Gabra2	Gabra2	Gabra2	Gabra2
Tmem181b-ps	Tmem181b-ps	Tmem181b-ps	Tmem181b-ps
Crb1	Aim2	Crb1	Aim2
Ccl21b	Ccl21b	Ccl21b	Ccl21b
Gm13304	Gm13304	Snrpc	Dynlt1b
Snrpc	1500012F01Rik	Dynlt1b	1700112E06Rik
Dynlt1b	Dynlt1b	Sntb2	1500012F01Rik
1700112E06Rik	1700112E06Rik	1700112E06Rik	Gm13304
Tmem181a	Tmem181a	Mcts2	Tmem181a
Mcts2	Cd59a	Gm13304	Zfp366
Sntb2	Acot13	Ddi2	Mlxip
Ddi2	Cramp1l	Tmem181a	Cd59a
Prdm2	Rpl36a	Prdm2	Acot13
Gatad2b	Zfp366	Zfp366	Bcor
Cd59a	Nfya	Cbfa2t3	Rpl36a
Nfu1	Klhl32	Gatad2b	Nfya
Srgap3	Mlxip	Nfu1	Pdpn
Ubr2	6230400D17Rik	Mlxip	Cort
Rpl36a	Wdfy3	Cd59a	6230400D17Rik
9430015G10Rik	Nudt3	Zfp612	Klhl32
Zfp366	Psmb1	Cdh5	B230217O12Rik
Prcp	Pam16	Rpl36a	Epha6
Zfp612	Ccdc93	Kdr	Igsf9b
Rpl17	Ceacam2	Slc8a1	Nudt3
Mlxip	B230217O12Rik	Trpm8	Mcph1
Trpm8	Pdpn	Rpl17	Fgfbp3
Abcb1a	Mcph1	Aplf	Dnmt3a
Ndufc2	Rpl15	Mthfd2	Arid1a
Slc4a8	Vps13d	Epha6	Gfod1
Wdfy3	Gng5	Ndufc2	Wdfy3
Slc8a1	Rpl10a	Tspyl4	Psmb1
Mthfd2	Fip1l1	Slc4a8	Hivep3
Psmb1	S1pr5	Wdfy3	Gng5
Igf1r	Ssu72	Rpl30	Atp8b2
Sgk2	Ptprb	Psmb1	Baz2a
Ccdc93	Cort	Prcp	S1pr5
Psmd9	Rpl38	Cd300e	Cdan1
Sfpq	Igsf9b	Hivep3	Mrpl50
1500011K16Rik	Epha6	Psmd9	Dyrk2
Rpl15	Baz2a	Usmg5	Hmbox1
Tspyl4	Dock4	Pdcd5	Entpd4
Rpl30	Cdan1	S1pr5	Spen
Usmg5	Hmbox1	Mrps14	Atp5f1
Cyp2s1	Bcor	Dnajc19	Rpl10a
S1pr5	Nop10	Myh8	Psma2
Atxn7	Rpl34	Entpd4	D030028A08Rik
Mrpl20	Fgfbp3	Sfpq	Ssu72
Rpl38	Rpl36al	Igf1r	Hipk2
Epha6	Ralgapa2	Spen	Pam16
Mrps14	Entpd4	Banp	Cacna1a
Gm561	D030028A08Rik	Atp4a	Srrm2
Cbfa2t3	1810010H24Rik	Ndufa3	Rpl38
Ndufa3	Dnmt3a	Sgk2	Nav1
Cldn10	Gfod1	Mrpl20	Tmco1
Dnaic1	Mrpl50	Rab4a	Igsf5
Rpl34	Hipk2	Atxn7	Gpr63
Mrps33	Hivep3	D030028A08Rik	1810010H24Rik
Entpd4	Hsd17b10	Hipk2	1110059G10Rik
D030028A08Rik	Bfsp2	1500011K16Rik	Dock4
Cdh5	Rps23	Cacna1a	Hnf1b
Lipt1	Huwe1	Cd14	Huwe1
Rpl35a	Srrm2	Rpl38	Celsr3
Hipk2	Gpr63	Tbck	Ankrd52
Hivep3	Atp5f1	Sorl1	Gm7120
Tomm7	Chchd1	Lipt1	Med13l
Tll1	Tmco1	Itga6	Adamts9
Atpif1	Spen	Gpr63	Mrps18c
Rps23	Psma2	Mrps33	Trpc5
Lyst	Rpl23a	1110059G10Rik	Spcs1
Magoh	Cacna1a	Tll1	Bfsp2
Gpr63	1110059G10Rik	Magoh	Rps27
Gm608	Khnyn	Gm561	Chchd1
Rnmtl1	Rps27	Abcb1a	Tnfaip3
Cbx8	Ceacam20	Ptprt	Uqcrb
Chchd1	Dyrk2	Gm7120	Foxf2
Sorl1	Fryl	Ccdc3	Rps4x
Spen	Med13l	Gm608	Rps23
Rpl23a	Nav1	Mirg	Nos2
Homer2	Nme2	Adamts9	3110070M22Rik
Shroom4	Ankrd52	Mrps18c	Ube2c
Cacna1a	Sec61g	Bdp1	Rpl34
1110059G10Rik	Hnf1b	Homer2	Kirrel
Bdp1	Stap2	Rpl35a	Ppargc1b
Arhgap31	Rps4x	Fat1	Ide
Gm16432	Spcs1	Maml3	Sec61g
Dnajc19	Trpc5	Tnn	Gm15421
Rps27	Rps26	Fkbp3	Khnyn
Ceacam20	Il1r2	Gm16432	Setd1b
Kdr	Tnfaip3	Rps24	Rpl23a
Rab4a	Igsf5	Rps27	Fcer2a
Fryl	Celsr3	Atp2b3	Efcab5
Ptprt	Tmem128	Atpif1	Stap2
Higd1b	Foxf2	Homer1	Klhl12
Ankrd12	Gm15421	Chchd1	Nme2
Mirg	Rps25	Foxf2	Bcorl1
Nme2	Gm12657	Rps23	Cecr6
Dhrs7b	9530036O11Rik	3110070M22Rik	Gm12657
Dgki	Klhl12	Pfdn4	Gpr132
Cd300e	Fcer2a	Reln	Ubr4
Tbck	Immp1l	Spdya	Acat3
Rpl37	Ppargc1b	Cbx8	Adcy1
Rpl35	Uqcrb	Chac2	Gprc5c
Nfe2l3	Rps12	Rpl34	Phf2
Als2	1700020L24Rik	Ppargc1b	3110009E18Rik
Pdcd5	Ide	Ide	Gadl1
Cd63	Rpl27	Phtf2	Macf1
Atp4a	Acat3	Cecr2	Asb11
Cd9	Mrps18c	Gm15421	Apoc1
Parp4	Atp5l	Mthfd1l	Rps26
Pfdn4	Svil	Dgki	9530036O11Rik
Romo1	Pisd-ps2	Rpl23a	Runx2
Spata24	Grin2b	Lyst	Lag3
Lsm5	Tet1	Rpl22l1	Svil
Rps24	Ubr4	Ccl4	Il1r2
Fat1	Sec61b	Parp4	Gm10785
Cys1	3110009E18Rik	Hps4	Popdc3
Atp2b3	Psmb3	Pla1a	Kcnk5
Myh8	Mrpl53	Psma3	Lrrc8b
Phtf2	Adcy1	Gpr111	Rdh1
Foxf2	Kcnk5	A330076H08Rik	Snora20
Gm15421	Ptch1	Nme2	Rbm14
Reln	Macf1	Als2	Chrd
Rps25	Runx2	Aqp6	Sdc4
Gm12657	Efcab5	Gm12657	Kcnj15
9530036O11Rik	Qrfp	Arhgap31	Tet1
Cd81	Itpr1	Bcl2l15	Gm9899
Fkbp3	Tuba1b	Zfp119b	Arid3b
Rsbn1l	Sla	Zfp398	Tbx3
Rpl22l1	Mrpl55	Pik3r6	Gm4349
Bcl2l15	Setd1b	Sox7	Tmem194b
Immp1l	Tlr4	H2-Aa	Ptch1
Rpl11	Nav2	Nfil3	Tuba1c
Ccdc3	Atp6v1f	Snrpb2	Pigz
Aqp6	Timm10	Nmral1	Grin2b
Banp	Adcy9	Dhrs7b	Fbn2
Ppargc1b	Nos2	Apoc1	Nab2
Fam126b	Crtam	Cd63	Itpr1
Homer1	Myl6	Hrasls	6430562O15Rik
Cox6a2	Pigz	Cetn3	Umodl1
1700020L24Rik	Tuba1c	Gm6086	Fam89a
Slc24a4	Gm9899	9530036O11Rik	Gm15800
Ide	Lrrc8b	Ahrr	Zfp808
Lonrf3	Tbx3	Fam53b	Plxna1
Gm5535	Gprc5c	Ankrd12	Kif11
Col6a6	Tmem176a	Kcnk9	Ccnb2
Ahrr	Dnajb3	Bsn	Sla
Mrps18c	Ndufaf3	Lrrc8b	Dlgap2
Zfp398	Nmnat3	Cox6a2	Pkd1
A330076H08Rik	Pla2g4b	Rdh1	Zfhx2
Rps27l	Slc25a2	Fosl2	Col6a1
Rpl41	Fbn2	Abca13	Ap1m2
Phgdh	Pisd-ps1	Nfe2l3	Boc
Gm11978	Asb11	Aqp9	Aim1l
Cd14	Gm15800	D8Ertd82e	Rps12
Sox9	Gmfg	Pde11a	Elfn2
Gm609	Flnb	Mall	Fam107b
Tymp	Rdh1	Myo16	Psmb3
Oprm1	Lad1	Gm3020	Atp5l
Spdya	C330021F23Rik	Ccl3	BC021891
Parp14	Rhbdl2	Fam126b	Mid1
Styx	Btbd17	Rpl35	Lime1
Gm17296	Rps28	Gm9899	Egr3
2410006H16Rik	Scin	Nr4a3	Adcy9
Rps21	Arid3b	Arid3b	Pla2g4b
B3gnt5	Rps18	Rpl37	Gmfg
Sox7	Zfhx4	Tmem194b	Rpl27
Lefty1	6430571L13Rik	Ccdc89	Pisd-ps2
Slc4a7	Lime1	Oprm1	Plin4
Nmral1	Fam107b	Zfp825	Myo9b
Mall	Commd9	A330040F15Rik	Crtam
Rgs1	Mms22l	Wsb1	Flnb
Bmpr2	Polr2i	B3gnt5	Ryr3
Tnn	Fam181a	Cdkn1c	Pisd-ps1
Bsn	Plxna1	Tsc22d3	Miat
Prorsd1	Thap3	Ptpn6
Psmg4	Fam89a	Ttc28
1810043H04Rik	Dlgap2	Gja6
Myl6	Enpp6	Zfp947
Gm3020	Boc	Ccdc74a
Gpr111	Col6a1	Trpm3
Nkx6-2	Gm15910	Lsm5
Ap1s3	Recql4	Phgdh
Rpl39	2900005J15Rik	Zfp808
Cxcl5	Pkd1	Pipox
Gm9899	Popdc3	Phip
Phip	Miat	Il17re
Lrrc8b	Egr3	Rad21l
Osmr	Zfhx2	Ccnb2
5830454E08Rik	Ryr3	Romo1
Trpm3	Hhatl	Ncapg
Grifin	Tnfsf10	Bcl6
A330069E16Rik	Rtkn	Cenpf
Serpinb8	Chrd	Fam107b
Trim30a	Elfn2	Aplnr
2410015M20Rik	Rpl29	Slc24a4
Zfp119b	Icmt	Pik3r5
Pisd-ps1		Mid1
Gsn		Tymp
Gm7173		Dnajb5
Rdh1		Wdr27
Lad1		Ccdc18
Bcl6		Myo1a
Rps29		Gm5535
C330021F23Rik		Samd3
Bst1		Styx
Kcnk9		Rpl41
Ptpn6		Met
Rhbdl2		Ppfia4
Ccdc74a		Plin4
Slc35b2		Gsn
Rad21l		Car8
Rps28		Pisd-ps1
Scin
Arid3b
Pik3r6
Maml3
Rbm42
Tmem203
Rp1
Ppfia4
B3gnt6
Dppa5a
Fam107b
Msh5
Car8
4930558K02Rik
Mms22l
Wsb1
Echdc3
Slc17a8
Myo16
Cybb
Gm1821
Ifi44
Ldoc1
Il17re
Angpt2
Mrpl54
Sox10
Ttc28
Dpm3
Flywch2
Polr2f
Met
Samd3
Rnpc3
Tbr1
Rps15
Srebf1

## Sheet: Overlaps_with_6N_6J_E3
Overlap between hypothalamus 6N vs 6J and TAC vs JAX	Overlap between hippocampus 6N vs 6J and TAC vs JAX	Overlap between hypothalamus 6N vs 6J and CAF vs JAX	Overlap between hippocampus 6N vs 6J and CAF vs JAX
Wdfy1	Ceacam2	Tmem181b-ps	Tmem181b-ps
Tmem181b-ps	Wdfy1	Wdfy1	Wdfy1
9530077C05Rik	Tmem181b-ps	Ccl21b	Zkscan2
Slc6a6	Zkscan2	Slc6a6	Ccl21b
Gabra2	Zfp772	Zfp46	Slc6a6
Tmem181a	Tmem100	Hspa8	Tmem100
Ndufa3	Pdia6	9530077C05Rik	Ormdl2
Tspyl4	Slc6a6	Mrps14	Cct3
Zfp46	Gabra2	Wdr27	Pdia6
Srfbp1	Apbb1ip	Gabra2	Zfp46
Hspa8	Cct3	Tspyl4	Ostc
Mrps14	Tmem181a	Ttc30a1	Gabra2
Zfp420	Ormdl2	Srfbp1	Ttc30a1
Ceacam20	Zfp46	Tmem181a	Mrrf
Stip1	Ostc	Ide	Tmem181a
Cct5	Ppp1r3c	Mfsd4	Morf4l2
Ftsj1	Morf4l2	Gm13304	Ide
Ide	Mrpl18	Lrrc8b	Mfsd4
1700112E06Rik	Ceacam20	Imp4	Gm13304
Nfil3	Cct2	Stip1	Ppp1r3c
Cyp2s1	Cct5	Mthfd2	Lrrc8b
Shroom4	Mrrf	Nfil3	Scg2
Mfsd4	Reck	Crh	Hspa5
Plrg1	Ide	Lss	Apbb1ip
Dnajb1	Hspa5	Fam151b	Farsb
Crb1	1700112E06Rik	Mbtps1	Gng5
Lrrc8b	Oat	Ccdc116	Crh
Wdr27	Lace1	Srsf7	Mettl16
Ndufc2	Sae1	Plrg1	Dnaja1
Srsf7	Mfsd4	Fam71e1	Mrpl18
Mthfd2	Farsb	Crb1	Calr
Med31	Pdia4	Hsd17b12	Oat
Ttc30a1	Sdf2l1	Dock3	Pdia4
Arf2	Manf	Cct5	Reck
Hexim1	Lrrc8b	Ccdc74a	AI854517
Imp4	Cops4	Cldn10	Miat
Fam151b	Dnaja1	Gm5595	Znf512b
Atp6v1g1	0610007P14Rik	Ndufc2	Cops4
0610009B22Rik	Creld2	Shroom4	Sdf2l1
Mrpl20	Ttc30a1	Nnt	Cct4
Hlcs	Znf512b	Atp6v1g1	Ppp4r1l-ps
Zfp114	Ankrd16	Hlcs	Dock3
Snrpc	Arf2	Slc24a4	Cct5
Thyn1	Gng5	Hook2	Ap1m2
BC037032	Hexim1	Apold1	Mansc1
D030028A08Rik	Znrd1	Stxbp2	Mzf1
Zfp612	Ptprb	Anapc10	Lace1
Mbtps1	Miat	Ptges3	Manf
Tomm7	Ppp4r1l-ps	Btaf1	Mrpl50
Fbxl20	Psmg2	Rab4a	Nnt
Wdr61	Mrpl50	Dnajb1	Nif3l1
Trpm8	Cct4	0610009B22Rik	St13
9430008C03Rik	Pak1ip1	Snrnp27	Snapc4
Dock3	N6amt2	Sdhaf2	Tmco1
Btaf1	Glo1	Ahsa2	Spcs2
Cct7	Zfp114	Zfp612	Ptprb
Hsd17b12	Calr	Fam118b	Pex13
Fam118b	Thyn1	Usmg5	Nhp2l1
Cd180	D030028A08Rik	Dhdh	Aim2
Usmg5	Acot13	9430008C03Rik	Ankrd16
Rpl15	Scg2	Aig1	Atp8b2
Ccdc74a	Fbxl20	D030028A08Rik	Gtpbp4
Snrnp27	Naca	Itga9	Dnajc24
Gm5595	Aim2	Thyn1	Acot13
Ing1	Rnf6	Samd5	Snrnp27
Lss	Dock3	Cfdp1	Sdhaf2
Dnajc12	Cort	Pcna	Ahsa2
Ahsa2	Rpl15	Dnajc12	2900005J15Rik
Banp	Bud31	9430015G10Rik	Creld2
Cldn10	Spcs2	Mcts2	Cthrc1
Jam3	Lrrc8d	Atf3	Opn3
Cfdp1	Nme1	2810049E08Rik	Wbp5
Psmb1	Ptpn21	Atg12	N6amt2
9430015G10Rik	St13	Coro2a	D030028A08Rik
Nfu1	Nif3l1	Tomm7	Chpf2
Trib2	Snrnp27	Dennd1a	Thyn1
Ncaph	Igsf5	1700112E06Rik	A930011G23Rik
Dhrs7b	Ahsa2	Mrpl20	Bud31
Wwc2	Gtpbp4	Ccdc89	Cfdp1
Anapc10	Opn3	Rpl15	Psmd10
Ccdc116	Blvra	Snrpc	Pak1ip1
Rpl36a	Cfdp1	Magoh	Gsta3
Magoh	Psmb1	Cryzl1	Shfm1
Lsm1	Psma5	BC037032	Atg12
5031434O11Rik	Psmd10	9530036O11Rik	Znrd1
Samd5	Snapc4	Trpm8	1700112E06Rik
Nphp3	Mzf1	Papln	Ppid
Apold1	BC021891	Pdcd5	Rpl15
Dynlt1b	Gm5577	Apcdd1	9530036O11Rik
Gpr116	Setd5	Derl2	Pdia3
Cryzl1	Atp8b2	Hsp90aa1	Bfsp2
Srrm1	Wwc2	Serpinb6a	Gm5577
Abcb1a	Mob2	Hexim1	Nme1
Pdcd5	Atp6v1e1	Med21	Tspan6
Dennd1a	Wbp5	Ncaph	Lrrc8d
Herpud1	Mansc1	Mrpl13	Derl2
Pcna	Myof	Psma3	Hexim1
1500011K16Rik	1500012F01Rik	Xpo1	Apol7b
Cybb	Rpl36a	Mob4	Phf12
Mrpl13	Lsm1	Notch3	Them4
Cc2d2a	Sox12	Gtf2e2	Usp48
Hsp90aa1	Mettl16	Rpl36a	Nat1
Fam71e1	Nhp2l1	Arl6	Mrpl13
Ptges3	Exo1	Immp1l	Med7
Hook2	AI854517	A330040F15Rik	Uqcrb
Rpl38	Fxr1	Tecpr2	Xpo1
Rpl30	Fbn1	Chac2	Hspd1
Med6	Wdr12	Zfp944	Igsf5
1110059G10Rik	Dynlrb1	Tcea2	Golph3l
Crh	Nop10	Gpr116	Rpl36a
Sumo1	Robo3	Tnn	Arl6
Slc24a4	Dynlt1b	Gm16432	Immp1l
Aig1	Srrm1	Cyp4b1	Wdr12
Psma3	Usp48	Msh5	Aim1l
Atg12	Flt3l	Pcnt	Nop10
Stxbp2	Glb1l	Pnrc2	Dnajc3
Nlrp1b	Pam16	Mphosph10	Pisd-ps2
Rnmtl1	Herpud1	Izumo4	Tecpr2
Mob4	Mrpl13	Fam96a	Fxr1
Zfp933	Ndn	Srrm1	Sox12
Med21	Pex13	Eif2s1	Sec61g
Chac2	Ppid	Arfip1	Blvra
Apcdd1	Ap1m2	E130114P18Rik	Cort
Gm609	Tomm22	Tmem9b	Thpo
Pfdn4	Rpl38	Ndufa3	Pcnt
Helb	1110059G10Rik	Cct8	Xkrx
Immp1l	Ppib	Srsf10	Pnrc2
Heg1	Crh	Ccdc3	Adcy9
Homer1	Dnajc3	Rnf43	Tmem128
Atf3	Sumo1	Shc4	Fam96a
Lima1	Psmd5	Rpe	Srrm1
Ik	Atg12	Fdx1	Apip
Zfp944	Chpf2	Nbn	Gtf2e1
Dhrs3	Slc25a35	Psmb1	Flt3l
Cct8	Nudt3	Rpl30	Eif2s1
Derl2	Cmah	Larp7	Degs2
Osmr	Shfm1	Actr6	Atp5f1
Utp14a	Tmem128	Uchl3	Med12
Skiv2l2	Ebp	Zfp933	Cct8
Txlng	Cthrc1	Col6a3	Tomm22
Pcnt	Golph3l	Snrpe	Robo3
Nbn	Srrm2	Rpl27a	Rpe
Gtf2e2	Immp1l	Lsm1	Fdx1
Dhdh	Heg1	Otud6b	Psma2
Snrpe	Tmc4	Tbc1d10c	Psmb1
Coro2a	Pinx1	Dynlt1b	Srrm2
Arl6	Phf12	Fahd2a	Dclk2
Cd46	Psma2	Rab9	Eapp
Slc8a1	Rsl1d1	Ubxn11	Uchl3
Gm14057	Leng8	Abcb1a	Snrpe
Rpl34	Mrpl21	5031434O11Rik	Rpl27a
Siglec1	Dnaja2	Zfp52	Lsm1
Pdp1	Serinc4	Tmem69	Otud6b
Ccdc3	BC039771	Ube2b	Tbc1d10c
Atp2b3	Atp5f1	Sumo1	Dynlt1b
Rdh9	Nav1	Amn1	Agpat5
Mphosph10	Cct8	Trib2	Rab9
Zfp948	Derl2	Chchd1	Fkbp14
Tmem69	Gpr157	Med6	Rsl1d1
4930520O04Rik	2900005J15Rik	Arl8a	Sumo1
Gm16432	Gtf2e1	Pfdn4	Chchd1
Thrsp	Rtel1	C78339	Arl8a
Gm561	Tmco1	Snx16	Leng8
Rab9	Them4	Rheb	Spcs1
Elf4	Bfsp2	Skiv2l2	Psmd5
Srsf10	Pcnt	Zfp948	Pomp
Fam96a	Eapp	Mylk4	Eif2s2
Jmjd6	Snrpe	Rps27l	Lrrc3
Tpbg	Uqcrb	Rpl22l1	C78339
Mlxipl	Arl6	Utp14a	Pinx1
Gbp5	Xkrx	Copb2	Dnaja2
Foxm1	Rpl34	Atp2b3	Snx16
Tmem9b	Siglec1	Gatad2b	A230050P20Rik
Wdr74	Pdp1	Rdh9	Nup35
Papln	Pdia3	Fosl2	BC021891
Chchd1	Cox18	Bpifc	Exo1
Otud6b	Eif2s2	Nphp3	Sfi1
Serpinb6a	Fgfbp3	Ndufc1	Canx
Ube2b	Med7	Pisd-ps1	4933439C10Rik
Rpl27a	Scn8a	Slc17a9	Whamm
Slc4a8	Lrp2bp	1500011K16Rik	Dyrk2
Rpl17	Thrsp	Gm609	Ptpn21
Arhgap30	Hspd1	Rpf2	Cript
Mcts2	Rab9	Rad1	Tmx1
Nme2	Apip	Yy2	Pisd-ps1
Ier3ip1	Fkbp14	Myh8	Ndn
Cacna1a	Fam96a	Arhgap30	Slc17a9
Eif2s1	Thpo	Mlxipl	Rpf2
Zfp260	Akap8l	Cops2	Chrd
Cbx3	Umodl1	Zfp943	Prkra
Fzd6	Chchd1	Ndst1	Psma1
Actr6	Pomp	Zfp934	Mapk1ip1
Rpl22l1	Rpl36al	Cd63	Ano8
Gm7120	Otud6b	1110059G10Rik	1110059G10Rik
Ppfia4	Sec61g	Dhrs7b	Pdpn
Rhoj	Gsta3	Creb1	C1d
Mrpl32	Rpl27a	C1d	Paics
Zfp541	Neil1	Paics	1500012F01Rik
Notch3	Baz2a	Fan1	Cops3
Gatad2b	Slc40a1	Sar1b	Flnb
Tecpr2	Nme2	Ccnc	Dstn
Atpif1	Ier3ip1	Brf1	H2-M5
Arl6ip1	Cacna1a	1700084C01Rik	Myof
Mylk4	Eif2s1	Foxm1	Celsr3
Arfip1	Pan2	Homer1	Baz2a
Tmem126b	Klf8	Rdh1	Scn8a
Snx16	4930513N10Rik	Ier3ip1	Rps4x
Msh5	Spcs1	Tk2	Brf1
Fan1	Clasrp	Ncapd2	1700084C01Rik
Parp14	Cep164	Dhrs3	Rdh1
Fkbp15	Cbx3	Txlng	Ier3ip1
Fosl2	Hey2	Bst1	Ndor1
Tcea2	Cript	Rpl38	Dbi
Amn1	Psma1	Arl6ip1	Atp7b
Uchl3	Cops3	Ttpa	Ube2e1
Cops2	Med12	Pdp1	BC039771
Ccdc132	Gm7120	Tyr	Akap8l
C78339	4933439C10Rik	Gm14057	Iqub
Zbtb26	Tnfsf10	Rpl17	Rpl38
Slc17a9	Tecpr2	Cc2d2a	4930513N10Rik
Klri2	Sfi1	Zc3h15	Rpp30
Tyr	Tatdn3	Pdgfd	Fam160b2
Zfp52	Arl6ip1	Klri2	Neil1
Sar1b	Whamm	Tmem55a	Arl6ip1
Plekhg2	Dclk2	Ppfia4	Clasrp
Epha6	Dhx34	Mrpl32	Rnasel
Il17re	Cdan1	Zfp420	Nav1
Fosb	Gpr26	Odf4	Pdp1
Xpo1	Snx16	Ccdc132	Tyr
9530036O11Rik	Nat1	Scoc	Atxn7l2
1110012L19Rik	Uchl3	Rgs1	Skp1a
Lipt1	Cops5	Eef1b2	Nmnat3
Rheb	Nup35	Mrps18c	Tmem55a
C1d	C78339	Abl1	Slc40a1
Ubxn11	Rab34	Rell1	Rtel1
Dnajb4	Rps4x	Rps24	Cep164
Emr1	3930402G23Rik	Pbx4	Ccdc159
Zufsp	Slc17a9	Zufsp	Dvl2
Gpr111	Tyr	Orc4	Prps1l3
Palb2	Prkra	Fkbp15	Wnk4
Rps27l	Epha6	Crk	Zwilch
Paics	Dnajc24	Gpr111	Eef1b2
Rpl23a	Xpo1	Inpp5d	Mrps18c
0610009L18Rik	9530036O11Rik	Obscn	Abl1
Ddx50	Tspan6	Nek3	1700023E05Rik
Ndst1	Erp44	Fosb	Tnxb
Ccnc	Rpl10a	Slc8a1	C330018D20Rik
Cd63	Ccdc159	Gt(ROSA)26Sor	Lrrc29
Fahd2a	Atp7b	Gpbp1	Acvr2b
Myh8	C1d	Rer1	Hey2
Rell1	1700030C10Rik	Dzip1l	Glb1l
Parp4	Canx	Cd180	Cdc42bpb
Dclre1c	Dnajb4	Amd1	Obscn
Podxl	Flnb	Pcsk5	Erp44
Mrps18c	Mapk1ip1	Pabpn1	Plekha6
Zcchc10	Tnxb	Rbm41	Srp19
Ndufc1	Rnasel	Nlrp1b	Sdc2
Tbx2	Gmfg	Zcchc10	BC064078
Rnft1	AA986860	Gm561	Eif4e
Fkbp3	Paics	Mrps33	Col6a1
1700084C01Rik	Rpl23a	Dynll1	Tatdn3
Creb1	Cnpy2	Ctxn3	Psmg1
Amd1	Ddx50	Cacna1a	2610301B20Rik
Gm9899	Theg	Gm15421	Rab34
Rad1	Npr2	Gnpnat1	Slbp
Abcc6	Sec61b	Spata24	Rer1
Cyp4f13	Gk5	Rhoj	Dzip1l
Rpf2	Pnpla3	Mlxip	Sap30
Rnf43	Atxn7l2	Dnajb4	Amd1
Rps23	Ano8	Cd46	Tlr9
Itih5	Iqub	Thrsp	Gpr26
Tmem86a	Wnk4	Gm9899	Hltf
Zc3h15	Mrps18c	Epha6	Pam16
Nek3	A230050P20Rik	Alas1	Dars
Gpbp1	Cdc20	Abcc6	Calu
Dynll1	Zkscan17	Rpl35a	Tcp1
Fdx1	Tbx2	Lrrc2	Pabpn1
Crk	Psmg1	Ube2w	Hdac7
Rpe	Plekha6	Tiparp	Zfp865
Pdp2	Celsr3	Cyp4f13	Slc25a35
Mrps33	Tmx1	Tmx3	Lrp2bp
Pnrc2	1700084C01Rik	1110012L19Rik	Dynll1
Shc4	Snrnp48	Plekhg2	Tcam1
Col6a3	Adcy9	S1pr1	Cacna1a
Eif1	Amd1	5830454E08Rik	Hibch
Ttc38	Zfp408	Fkbp3	Gm15421
Snord83b	Gm9899	9330159F19Rik	Dnajb11
Izumo4	Lrrc3	Tbca	Ggh
Brf1	2610301B20Rik	Hspb11	Iqce
2810049E08Rik	Atp5l	Sntb2	Zfp51
Trim56	Csf2rb	Zfp541	Serinc4
Srp14	Rpp30	Cmpk1	Cdan1
S1pr1	Tcp1	Polb	Mlxip
Stab1	Rpf2	Rpl34	Dnajb4
Gbp9	Rps23	Ptp4a1	Thrsp
Zfp943	1700023E05Rik	Fbxw9	Gm9899
Ncapd2	Lrrc29	Zbtb26	Epha6
A330040F15Rik	Skp1a	Nr4a3	Pan2
Rasl11a	Ube2e1	Kcnk9	Tiparp
Pdgfd	Dynll1	A2m	Map3k3
Rps24	Fdx1	Zfyve26	Mtag2
Gpr174	Rpe	Ptpla	Tbca
Snhg11	Dyrk2	Rnft1	Cdc20
Nr4a3	Pdp2	Plcg1	Celf5
Ccdc89	Adamts7	Rpl23a	Pdzrn4
Klhl6	Pnrc2	0610009L18Rik	Capza1
Kbtbd2	Eif1	Herpud1	2610001J05Rik
Bst1	Degs2	Siglec1	Polb
Artn	Fam160b2	Fam132a	Ssr3
AW011738	Mrpl53	Fzd6	Rpl34
Nme6	Id2	Snord104	Rbfox3
Synj2	Hmbox1	Vma21	Ptp4a1
Gt(ROSA)26Sor	Dvl2	F3	Peli3
Zfp58	Brf1	4930520O04Rik	Nudt3
Orc4	Chrd	Mall	Hspa13
Snhg6	Slbp	Cml3	AA986860
Scoc	Apol7b	Ddx50	Rps6kb2
Nanos3	Aurkb	Ap3s1	Akr1e1
Gm15645	Iqce	Cdc42	Zfyve26
Tbca	4930539J05Rik	Ttc38	Mtch2
Gm5535	Ndor1	Nup214	Wfdc1
Ube2w	Dnajb11	2700089E24Rik	Plcg1
Atp5j2	Srp14	Hc	Rpl23a
Rpl37	Zwilch	1810011O10Rik	Zkscan17
Dzip1l	Eif4e	Ucn3	Nup210
Sugt1	Col6a1	Ddo	Herpud1
Abl1	Crhbp	Rnf17	Siglec1
Myl6	Hltf	Zfp58	Fbn1
Cyp4b1	Srp19	Ets1	Vma21
Ucn3	Celf5	Add2	Crhbp
Cd59a	Errfi1	Gm5535	Hnf1b
Bpifc	Timm10	Tmem86a	F3
Rdh1	Nup210	1110059E24Rik	Prpf40b
Hipk2	Gm15645	Polr3k	Ube2n
Trib1	Dmpk	Snhg6	Wnt10b
Mms22l	Hdac7	Gmfb	3930402G23Rik
Psmd9	Tbca	Zfp758	Vps35
Clec14a	Dzip1l	Banp	Ovgp1
Gm15421	Abl1	Zfp260	Ddx50
E130114P18Rik	Myl6	Gnpda2	Npr2
9330159F19Rik	Vash2	Trnt1	Fstl3
Pcsk5	Cd59a	Ugp2	Snrnp48
Polb	Rdh1	Asnsd1	Cse1l
Rps25	Ssr3	Hprt	Chek1
Tbc1d10c	Hipk2	Zfp62	Cdc42
Cmpk1	Snord32a	Zfp160	Snord32a
Pmfbp1	Mms22l	Prdx1	1700030C10Rik
Gm12216	Cse1l	Mum1	F2rl3
Col6a6	Gm15421	Fam111a	Ddo
C330013E15Rik	Wfdc1	Gpr174	Acad10
Cys1	Polb	Polr3e	1110059E24Rik
Rpl35a	Akr1e1	Nanos3	Sema6c
5830454E08Rik	Rps25	Rps25	Lrrc45
0610038B21Rik	Hspa13	Gem	Aard
Inpp5d	Tbc1d10c	Htr3a	Klf8
Btnl9	Acvr2b	Dimt1	Trnt1
Mall	Sap30	Tubd1	Thumpd3
A830080D01Rik	C330018D20Rik	Sbsn	Dtx3
Ptp4a1	Vdac3	Ift74	Errfi1
Hprt	Pdzrn4	Ube2a	Theg
Gm266	Aim1l	Igf1r	Sema4c
Frrs1	Ptp4a1	Ccdc66	Prdx1
Chrne	Capza1	Trib1	Gigyf1
Ly9	Zfp51	Tbx2	Fgfbp3
Rbm41	2610001J05Rik	A830080D01Rik	Vdac3
Zfp62	Dock4	Kcp	Rps25
Creb5	Trim71	Btbd1	Dimt1
Trim71	Spred1	Naa50	Pnpla3
Gem	Acot1	Cldn20	Sidt2
Igf1r	Usp36	Snrpb2	Sbsn
Rps27	Rps27	Hmgb1	Ube2a
Egr1	Rps6kb2	Parp4	Zc3h12a
Rpl35	Dimt1	Pik3r6	Trerf1
Dimt1	Vps35	Net1	Apoo
4921507P07Rik	Chek1	Matk	Lztfl1
1110058L19Rik	Tet1	Pdgfrb	Npm1
Zfyve26	Zfyve26	Rps27	Usp36
Tfap4	Slc39a5	Rasl11a	Tbx2
Fos	Tiparp	Klhl6	Arhgef1
Tiparp	Il2ra	Clec14a	Lama5
Myo16	Sbsn	Gpr84	F12
Tubd1	Gipr	Higd1b	Jmjd7
Spata24	Prps1l3	D630029K05Rik	Fhod1
Uchl4	Ninl	Zfp825	Tmem8
Sbsn	Kirrel	Elf4	Nsl1
Scara5	Zfp865	Creb5	Cdh24
Snw1	Trnt1	Gnai3	Snap29
6820408C15Rik	1110059E24Rik	Csgalnact2	Szt2
Gipr	A930011G23Rik	Gm12216	Mta1
Net1	Ube2n	Ube2v2	Cetn2
Ets1	Sarnp	Atp11a	Pear1
Trnt1	Cdc42bpb	Mfap1b	Pdgfrb
1110059E24Rik	Aard	Erf	Cd4
Mfap1b	6430562O15Rik	Zfp942	Rps27
Sarnp	2410089E03Rik	Slc19a1	Cpsf1
Kcnk9	Zc3h12a	Unc13a	Tsc2
Pbx4	Acad10	Artn	Gpr157
Nup214	Col13a1	Arfgap1	Coro7
Ap3s1	Ube2a	Pbld1	Setd1a
Gnpnat1	Prpf40b	Dcun1d5	5730559C18Rik
Sntb2	Cdc42	Pigo	Mbd6
Abca13	Apoo	Mms22l	Man2c1
Ube2a	Tmem8	Tfap4	Plvap
Cdc42	Ggh	Stk17b	Setd1b
1810011O10Rik	Plvap	Serf1	Atp11a
Snora16a	Sema6c	C330013E15Rik	Erf
Zfp160	Ovgp1	Aasdhppt	Unc13a
Uba7	H2-M5	Cc2d1b	Arfgap1
Dgki	Snap29	Grhl3	Pkn1
Ccdc43	Tcam1	Mettl10	9330158H04Rik
Pde11a	Ttll8	Myo16	Ccdc9
Tnn	Unc13a	4833427G06Rik	Dcun1d5
Unc13a	Ost4	Spcs3	Pigo
Ost4	Lsm3	Gas1	Mms22l
A2m	Mbd6	Plcb2	Serf1
Snrpb2	Ell3	Tm2d1	Ttll1
Lsm3	Slc9a8	Sigirr	Pno1
Mum1	Pdpn	Cybb	Aasdhppt
Zfp825	Nlrp1a	Fos	Nos2
Hspb11	Noxo1	Col6a6	Zfp362
Ugp2	Mid1	Entpd4	Cc2d1b
Romo1	Slc15a1	Scara5	Grhl3
Slc9a8	Psmb3	Podxl	Cmah
Mid1	Tns4	Dscaml1	Dock4
Serf1	Serf1	Chrne	Dlgap2
Tmx3	4931429L15Rik	Tmed5	Spred1
Kcp	Psma6	Nckap5l	Gas1
Odf4	St6gal2	Esr2	Csf2rb
Mettl10	Sema4c	Frrs1	Tm2d1
Ankle1	Nmnat3	Ccdc88c	Lmtk3
Pik3ap1	Ier5	Stab1	Adam15
Il1rl1	H2-Q4	Zfp788	Atad3a
Ier5	Khnyn	Snhg11	Rasgef1c
Cd59b	Tuba1b	Cecr5	Psma6
Gmfb	Gas1	Strn3	Lrrc23
Plcb2	Efcab5	Nuf2	Itga2b
Clmn	Pisd-ps2	Smad6	Entpd4
Gas1	Dcun1d5	Itgb3bp	St6gal2
Rgs1	Cdh24	Rp2h	Trpc5
Bcl6	Sidt2	Il17re	Dscaml1
Gpr65	Trpc5	Snora16a	Neurl2
Gm608	Chdh	Dgki	Abcc10
Dcun1d5	Tuba1c	Ankle1	Dhx34
Fam111a	Szt2	Trim71	Extl1
Iqgap3	Leprel2	Cd59a	Pvrl4
Stra6	Tm2d1	Pmfbp1	Tmed5
Dcaf12l2	Rpl27	Cenpf	Nckap5l
Tsc22d3	Gigyf1	Trip13	Med24
Ptpla	F2rl3	Fam174a	Mnt
Tm2d1	Lrrc45	Gja6	Megf6
Ahrr	Jmjd7	Zfp120	Camta2
Pipox	Klhdc7b	Crls1	Pcnxl3
Higd1b	Rps12	Cd59b	Ell
Samd3	Fam83f	Ppargc1b	Trpm2
Gm2897	Mfsd2b	Sh2d4a	Zfp788
Gsdmd	Thumpd3	4921507P07Rik	Ttll8
Cnr2	Abcc3	Gng13	Lamp3
Zfp758	Cetn2	Tsc22d3	Cntrob
Magi2	Nfic	Egr1	Ccdc146
Pbld1	Flt4	Zfp119b	Adamts7
2700089E24Rik	Arhgef1	Fam107b	Atp5l
Sigirr	Ttll13	Iqgap3	Celsr2
Clec10a	Man2c1	Ephb4	Rorb
Prnd	BC064078	Impdh1	Trim71
Gpr84	Bahcc1	Snord83b	Cd59a
4833427G06Rik	Vma21	Wdr81	Pcdhb8
Zfp942	Rps26	Nppa	Tnfsf10
Ttpa	Prima1	Gipr	Slc37a1
9930014A18Rik	Atp6v1f	Naa16	Piwil1
Vma21	Cpsf1	Wnk2	Ppargc1b
Tcfl5	Lama5	Rpap1	1700026D08Rik
Zfp120	1810022K09Rik	Pipox	Fam107b
Onecut1	Prdx1	1810022K09Rik	Ciz1
Ttc28	Fhod1	Rnf138	6430562O15Rik
Rnf17	Ccdc9	Ppp1cb	Ptprs
Dnajb5	Pigo	Samd3	Ephb4
Ctxn3	Pigz	1700001O22Rik	Marcks
1810022K09Rik	Tpcn1	Tdrd6	Zfp335
Prdx1	Pno1	Spen	Igf2bp2
Pla1a	Nav2	Flot1	Leprel2
Zfp934	Dlgap2	2810403D21Rik	Cyp2j13
Pigo	Slc37a1	Cys1	Noxo1
Ddit3	Setd1a	Dnase1l3	Gipr
Fam132a	Pear1	Gm7120	Slco1b2
Plekho2	Cc2d1b	Uba7	Grik5
Slc19a1	Atp11a	Tmem150a	Wnk2
Mir186	Mrpl55	Dnajc19	Bahcc1
Dnajc19	Wdr90	Actn3	Wdr90
Add2	Fbn2	Ahrr	Sirt6
Cc2d1b	Spen	Slc24a5	Unc5cl
Atp11a	Pvrl4	Gbp9	1810022K09Rik
Crls1	Ciz1	Edc4	Atg2a
Stk17b	Setd1b	Gm2897	C4bp-ps1
Rpl41	Angpt1	Notch1	Kcnh3
Spen	Gpr63	Smtn	1700001O22Rik
Angpt1	Pdgfrb	Fam109b	Zfp575
Gpr63	Rasgef1c	Hspa12b	Prima1
Tns1	Ankrd52	Ttc28	Spen
Naa50	Pkd1	Ints1	4931429L15Rik
Pdgfrb	Grin2b	Gm266	Dnase1l3
		Rpl39	Gm7120
		Tns1	Rnf26
		Atg16l2	Bai2
		Apoc1	Tuba1c
		Hipk2	Nphp4
		Clec10a	Nav2
		Inha	Slc15a1
		B3gnt5	Pkd1
		Sytl5	Cdk1
		Zfp366	Flt4
		Sarnp	Notch1
		Pitpnm2	Il2ra
		Coq10b	Atp13a1
		Pigt	A330023F24Rik
		Ssbp4	Pigz
		Eng	Fam109b
		Slc12a9	Bai1
		Rpl35	Tm6sf2
		Unc45a	Otud3
		Ier5	Umodl1
		Abca2	Slc22a4
			Krt73
			Ankrd52
			Ints1
			Speg
			Cep250
			Apoc1
			Hipk2
			Rnasek
			Smpd4
			Rgl2
			Serpina9
			G530011O06Rik
			Neurl4
			Zfp366
			Tarbp2
			Igsf9b
			Tmsb15b1
			Foxp4
			Sarnp
			Pafah1b3
			Zfp692
			Ring1
			Eng
			Rexo1
			Slc12a9
			Lpcat4
			Abcb8
			Myo9b
			Acap3
			Ier5
			Abca2

## Sheet: Overlaps_with_6N_6J_E4
Overlap between hypothalamus 6N vs 6J and TAC vs JAX	Overlap between hippocampus 6N vs 6J and TAC vs JAX	Overlap between hypothalamus 6N vs 6J and CAF vs JAX	Overlap between hippocampus 6N vs 6J and CAF vs JAX
Ceacam20	Serpina3n	Ccl21b	Ccl21b
Ide	Ceacam20	Gm13304	Gm13304
Nfu1	Ide	Gabra2	Gabra2
Gabra2	Zfp772	Nnt	Nnt
Tmem181b-ps	Gabra2	Ide	Ide
Fbxl20	Serpina3j	Abcb1a	Id2
Abcb1a	Tmem181b-ps	Wdfy1	Cort
Tomm7	Fbxl20	Sntb2	Wdfy1
Tmem181a	Id2	Tmem181b-ps	Tmem181b-ps
Bid	Sae1	Crb1	Epha6
Ndufc2	Tmem72	Epha6	Ptprb
Tulp4	Fgfbp3	Gpr116	Pam16
Podxl	Nme1	Slc24a4	Nme1
Cecr2	Tmem181a	Parp14	Fgfbp3
Atpif1	Serpina3f	Itih5	Tmem181a
Rpl38	Rpl38	Ndufc2	Blvra
Shroom4	Dynlrb1	Tmem181a	Kirrel
Dctd	Trpc5	Snrpc	Dock4
Dock3	Dock3	Tomm7	Rpl38
Samd5	Sap30	Mrps14	Trpc5
Epha6	Epha6	Samd5	Cd59a
F3	Ptprb	Shroom4	Aim2
Nme2	F3	Zfp612	Crhbp
Il6st	Nme2	Rpl38	Dock3
Cd59a	Klhl32	Cd59a	Cdan1
Rnf17	Pam16	Fam151b	Dynlrb1
Fam151b	Cd59a	Dock3	Myof
Btaf1	Ssu72	Podxl	Abcc4
Mrps14	Dock4	Il6st	Mrpl18
Zfp420	N6amt2	Slc4a8	Hif1an
Smad6	Slco1b2	Atpif1	Asb11
Clmn	Cdan1	Clmn	St8sia1
Oprm1	Dyrk3	Trim56	1700112E06Rik
Gatad2b	Ceacam2	Abcc4	Rpl10a
Parp14	Rpl10a	Gatad2b	H3f3b
1500011K16Rik	Gng5	Prdm2	Acot13
Trim56	Hnf1b	Mthfd2	Rpl34
Ndufc1	Znrd1	1700112E06Rik	Nudt3
Slc4a8	Itsn2	Pde11a	Nme2
Ubr2	Hsd17b10	Ddi2	Atp8b2
Txn1	Miat	Rpl34	1500012F01Rik
Ndufa3	Kirrel	Elf4	Igsf5
Itga9	Scn1a	1500011K16Rik	1110059G10Rik
Gm5595	Hif1an	Nme2	Itsn2
Onecut1	Nop10	Oprm1	Pak1ip1
Cobll1	Srrm2	1110059G10Rik	Atp6v1e1
Parp4	Sec61b	Plrg1	Rpl36a
Itih5	Mrpl18	Ubr2	Snrnp27
Gpr116	Zfhx4	Rpl36a	Cops4
Apcdd1	Plekhh2	Psmd9	Cbx3
Mrpl20	Hipk2	Snrnp27	Sec61b
Hipk2	Ptch1	Cbx3	Pisd-ps2
E130308A19Rik	Cort	Atxn7	Hipk2
Elf4	Asb11	Mcts2	Morf4l2
Sntb2	Crhbp	Hipk2	Crh
Lama2	Cnpy2	Gm5595	Nop10
Lonrf3	Ppp1r3c	Farp2	N6amt2
Fos	Klf3	Trpm3	Mlxip
Plekhg2	Slc6a6	Crh	Farsb
Atp5j2	Mrpl53	Rpl30	Fryl
Usmg5	Khnyn	Mlxip	Mageh1
Klf3	Dynlt1b	Ctxn3	9530036O11Rik
Slc6a6	Gpr63	Pcna	Hmbox1
Tek	Nedd8	Fryl	Pinx1
Slc8a1	Serpina3h	9530036O11Rik	Srrm2
Zfp612	Tomm22	Lonrf3	Gpr63
Dynlt1b	Pcid2	Lama2	Miat
Gpr63	Morf4l2	Slc8a1	Psma5
Nedd8	Rpl34	Ndufa3	Siglec1
Trpm3	Rps13	Usmg5	Pisd-ps1
Cldn10	Rpl23a	Usp53	Rps13
Apold1	Tlr9	Med31	Ostc
Hspb11	Acot13	Mrpl20	Tmco1
Pcna	Tnfsf10	Gpr63	Pcid2
Rpl34	1110059G10Rik	Atp6v1g1	Mrpl53
Tdrd6	Flnb	Coro2a	Gm12504
Rps13	Srrm1	Siglec1	Psmb1
Rpl37	Rpl36a	Shc4	Gng5
Pdcd5	Mageh1	Pisd-ps1	Tmem100
Rpl23a	Scn8a	Rps13	Tmem128
Rell1	Dmpk	Dhdh	Dyrk2
Med31	Huwe1	Dhrs7b	Thyn1
Zfp948	Myof	Cnnm2	Zfp366
1110059G10Rik	Hmbox1	Psmb1	1810010H24Rik
Creb5	Sorcs3	Thyn1	D030028A08Rik
Srrm1	Snrnp27	Zfp366	Tlr9
Slc24a4	Fryl	Nlrp1b	Tomm22
Rpl36a	Tiparp	D030028A08Rik	Reck
Gem	Tmco1	Rpl17	Shfm1
Cnnm2	Med11	Rab4a	Zkscan2
Snrnp27	Psmb1	Gm3020	Lrrc8b
Romo1	Jmjd7	Gja6	Ier3ip1
Fryl	Rpl36al	Cdh5	Ttc30a1
Tiparp	Ier3ip1	Chac2	Fbn1
Igf1r	Shfm1	Rpl37	Slco1b2
Btg2	Cbx3	Pdcd5	Rpl15
Psmb1	Rpl15	Lrrc8b	S1pr5
Tbck	Bud31	Ier3ip1	Uqcrb
Gm609	Il2ra	Ttc30a1	Mrpl50
5031434O11Rik	Usp48	Gm16432	Dynlt1b
Ier3ip1	Tmem100	Btaf1	Adcy9
Cbx3	Thrsp	Lyst	Nit2
0610009B22Rik	Tmem128	Sytl5	Zfhx4
Notch3	Lrrc8b	Igf1r	Psma2
Lyst	Mrpl13	Zfp398	Rpl23a
Rpl15	Gm12504	Atp2b3	Ormdl2
Rpl17	Nit2	Cd63	Baz2a
Nr4a3	Myo1d	9430015G10Rik	3110070M22Rik
Kcp	Svil	Pik3ap1	Huwe1
Prdm2	Mlxip	Parp4	Pomp
9430008C03Rik	Pomp	Aig1	Bud31
Thrsp	Ostc	Rpl15	Hnf1b
Fan1	Igsf5	Tgfbi	Golgb1
Lrrc8b	Chd6	S1pr5	Ttll8
Rpl30	Atp11a	0610009B22Rik	Mrpl13
Mrpl13	Erbb3	Sox9	Map3k3
Ddit4	Pak1ip1	Yy2	Chd6
Nit2	Slc15a1	Ccdc116	5031439G07Rik
Dgki	Rps23	Ndst1	Srrm1
Sox7	Clasrp	Dynlt1b	Chchd1
Tgfbi	Crh	Btg2	Atp5f1
Foxm1	Ost4	Nit2	Klf3
Tagap	H3f3b	Gm12216	Scn8a
Mlxip	Adcy9	2410004N09Rik	Spen
Pik3ap1	Reck	Zfp143	Opn3
Fam118b	Arap3	Rpl23a	Sumo2
Atp11a	Map3k3	Hsd17b12	Flnb
Erbb3	Dzip1l	Hspb11	Wbp5
Higd1b	Srp14	Gm7173	Rpl27
1810011O10Rik	Ppp4r1l-ps	Tbck	Them4
Fam19a1	2410089E03Rik	B3gnt6	Flt4
Cd59b	Rpl27	Trim30a	Snrpe
Tpbg	Rab9	Nr6a1	Hexim1
Ly6c2	Atg12	Dgki	Prdx6b
Cd63	Atp5f1	Ankrd12	Syt7
Rps23	Atp7b	3110070M22Rik	Glb1l
Crh	Gm12657	Ddx58	Gm12657
Mmrn2	Chchd1	Hlcs	Fam159b
Ost4	Arl6	Nbn	Dnmt3a
Mcts2	Polb	Med6	Scg2
Gja6	Wdfy3	Mrpl13	Entpd4
Cdh5	Degs2	Srrm1	Cfdp1
Atp2b3	Prdx3	Chchd1	Sec61g
Tmem9b	Pla2g4b	Larp7	Nhp2l1
Zfp398	Rpl27a	Pfdn4	Fdx1
2410004N09Rik	Dock9	Kcp	Tmem72
Arap3	Zkscan2	Snhg3	Mrps18c
Ndst1	Baz2a	Foxm1	Tbx2
Sar1b	Atp5l	Onecut1	Atp11a
Pfdn4	Mrps18c	BC037032	Synpo2
Dzip1l	Fdx1	Klf3	Xirp2
Dnaic1	Atp6v1f	Magoh	Sap30
Srp14	Leng8	Zfp386	Eif2s2
Gm10863	Fam45a	Zfp943	3110009E18Rik
Nphp3	Gm15421	Romo1	Sp100
Mfap1b	Nlrp1a	Trpm8	C1d
Rab9	Nhp2l1	Pecam1	Slc6a6
Atg12	Flt3l	Mylk4	Sumo1
Gm12657	Tmsb15b1	Spen	Csf2rb
Atf3	Plekha6	Zfp40	Psmd10
Snhg6	Zfp366	A330069E16Rik	Mrpl55
Chchd1	Sumo1	Sumo2	Rpp38
Arl6	Uqcrb	Gm561	Plekha6
Fkbp15	Atp6v1d	Rad1	Gm15421
Polb	Sumo2	Mfap1b	Wdfy3
Nbas	Atp8b2	Higd1b	Ap1m2
A330069E16Rik	Snx22	Psma3	Rab9
Wdfy3	Bfsp2	Tpbg	Dnaja2
Fosb	Ttll8	Frrs1	Tmsb15b1
Rpl35	Dhx34	Ccnc	Cops5
Ctxn3	C330018D20Rik	Zcchc10	Rpl27a
Rpl27a	Eif2s2	Snrpe	Gpr124
Rgs1	Snrpe	Col4a5	Nos2
Rps21	Spcs1	Hexim1	Ndn
Mrps18c	Cfdp1	Wdr27	Adamts9
Abcc6	Gm5577	Dnajc19	Ppp4r1l-ps
Sytl5	Scg2	Lamc1	Immp1l
Fdx1	Fbn1	Tctex1d2	Rps12
Mbtps1	Psma2	Gm12657	Ppid
Rpl35a	C1d	Papln	Cmah
Fam45a	Neil1	Ly6c2	Rsl1d1
Add2	Mmp28	Sar1b	Vdac2
Gm15421	Foxf2	Kcnk9	2610001J05Rik
Polr1a	Cgn	Entpd4	Pafah1b3
Maml3	Immp1l	Dennd1a	Zfyve26
Frrs1	Nxnl2	Add2	Slbp
Rheb	Flt4	Gt(ROSA)26Sor	Ankrd52
Zfp366	Clcn6	Cfdp1	Foxf2
Zfp40	Robo3	A330040F15Rik	Psma1
Sumo1	Mrpl55	Gbp5	Igsf9b
Egr1	Ormdl2	Fdx1	Slc15a1
BC037032	Myo9b	Rpl35	C78339
Zbtb44	Ndor1	Mrps18c	Bcorl1
AW011738	Mark2	Tbx2	Ppargc1b
Atp6v1g1	Synpo2	Atp11a	Cct4
Sumo2	Prima1	Xirp2	Megf6
Mrpl32	Rpp38	Cldn10	Atp5l
Kcnk9	Cript	C1d	Gfod1
Gbp5	Ccdc159	Lsm5	Rps4x
Nfil3	Iqce	Slc6a6	Mmp28
Nr4a1	Nfkbia	Plekhg2	Spcs1
Snrpe	Ccdc114	Sumo1	Col13a1
Tsc22d3	Spen	Tmem9b	Svil
Hsd17b12	Cdc42bpb	Zfp160	Gpr157
Cfdp1	Snapc4	Lipt1	Ccdc159
Btnl9	Fam159b	Gm15421	Ephb4
Dennd1a	Rsl1d1	Usp18	Tmem194b
Dnajc19	Sec61g	Wdfy3	Tlr4
Vav1	Apoo	Amn1	Wnk4
C1d	3110009E18Rik	Rab9	Ssr3
Zfp943	Sox18	Rpl27a	Setd1b
Mmp28	Dynll1	Rpl35a	Myo1d
Foxf2	Dstn	Adamts9	Ube2e1
Psma3	Pnrc2	Immp1l	Iqce
Immp1l	9530036O11Rik	Mrps33	Fam45a
Pebp4	Mrpl50	St5	Med12
Kirrel2	BC039771	Cybb	Cript
Clcn6	Med12	Zfyve26	Cxcr2
Stra6	Ttc30a1	Zfp948	E030024N20Rik
Zfp944	Myl6	Col6a3	Robo3
Psmg4	S1pr5	Srsf7	Cdk1
Zfp260	4933413G19Rik	Ube2b	Rpf2
Slc25a42	Ptpn21	Rps21	Spg11
Zfp160	Psmb7	Foxf2	Arap3
Ccnc	Gng10	Tnfrsf1a	Snapc4
Med6	1810022K09Rik	Snhg6	Psmg1
Nfkbia	Ssr3	C78339	Srp19
Zfp942	Ppid	Gm266	Tmx1
Spen	Mn1	Ppargc1b	Cacna1a
Tns1	Zfyve26	Ccdc132	Acvr2b
Pde11a	Ankrd52	Fkbp15	Btf3l4
Nbn	Siglec1	Ccdc89	Ier5l
Col6a6	Acnat1	Mmp28	Atp7b
Hc	Nanos2	Steap4	Rps27
Magoh	Ube2a	Mmrn2	C330018D20Rik
Gng13	Rps12	Zfp58	Gm10785
Tekt3	Them4	Rsad2	Ppp1r3c
Gt(ROSA)26Sor	1700023E05Rik	Ccdc74a	Eef1b2
Med21	Eef1b2	Stra6	Rps26
Rps27l	Lsm3	Ephb4	Fhod1
Amn1	Dclk2	Med21	Nlrp1a
Mlxipl	Cacna1a	Rpl22l1	Cdc42bpb
Sox18	Amd1	Mrpl32	Popdc3
Dynll1	1810010H24Rik	Cetn3	Pex13
Mettl10	Ube2l6	Tmem194b	Eif2s1
Clec10a	Ephb4	Atp4a	Rorb
Ube2b	Nmnat3	Mettl10	Mark2
Pnrc2	Fhod1	Notch3	Acnat1
Rad21l	Snrpf	Tns1	Adcy1
9530036O11Rik	Med13l	Slc25a42	BC039771
Gm6222	Mt2	Zfp825	Dnaja1
Crls1	Ccdc129	Cbfa2t3	Tecta
Ttc30a1	Atp5c1	Orc4	Elfn2
Myl6	Dnaja1	Snrpb2	Gng10
S1pr5	Suv420h2	Fam45a	Bfsp2
Rpl22l1	Rps25	Smad6	Itga2b
Cybb	Grin2b	Btnl9	Trim17
Mylk4	Dnmt3a	Rheb	6230400D17Rik
Stk17b	Gipr	Cxcr2	Tspan6
1810022K09Rik	Cmah	Cmpk1	Celsr3
A330040F15Rik	Zfp788	Paqr5	Sec31b
Srsf7	Mfsd2b	Efcab9	Ube2a
Zfyve26	Psmd10	Fkbp3	2410089E03Rik
Siglec1	Tspan6	Rpf2	Gtpbp4
Fkbp3	Spg11	Spg11	Gm5803
Ppfia4	Rps27	5031434O11Rik	1810022K09Rik
Wdr27	Snrnp70	1810043H04Rik	Med13l
Ube2a	Skp1a	Arap3	Rps25
Eef1b2	Rpf2	Gm6623	Pla2g4b
Rnf43	Akap8l	Nfe2l3	Cct8
1810043H04Rik	Pdpn	Cox6a2	Fam136a
Lsm3	Serf1	Ubxn11	Pdpn
Cacna1a	Dnaja2	Ncl	Ccdc129
Trib1	Tmc4	Ppfia4	Sfi1
Khdrbs3	Pisd-ps2	Cacna1a	Tpcn1
Tgm2	Celsr3	Gm14288	Cdh24
Amd1	C4bp-ps1	Tmem69	Zfp51
Ephb4	Arl6ip1	Btf3l4	Cdc42
Zfp758	Cyp2j13	Apcdd1	Marcks
Papln	Ifrd1	Itpkc	Hivep3
Snrpf	Rem1	Gm14057	Leng8
Snhg11	Igsf9b	Rps27	Akap8l
Rps25	Lrrc45	Hprt	Ryr3
Col6a3	1110059E24Rik	Hook2	Ndor1
Gipr	Dst	Stab1	Rpp30
Orc4	Tbx2	Tgm2	Uchl3
Zfp788	2610001J05Rik	Eef1b2	Gas1
Spg11	Rps26	Egr1	Skp1a
Rps27	Sub1	Myh8	Rpe
Snhg3	Ubr4	Apold1	Apoc1
Ttpa	Eng	Eif2s1	Pcnt
Snrnp70	Cct4	Mirg	Myo9b
Rnf138	Cdh24	Gbp9	Trpm2
Gm6623	Med7	Fam19a1	Cfh
Rpf2	Tm2d1	Rps24	Apoo
Pigp	Eif2s1	Mob4	Robo4
Serf1	Ovol2	Anapc10	Sidt2
Hook2	Tmx1	Serpinb8	Vapa
Cyp4f13	Atxn7l2	5830454E08Rik	Pkd1
Gm7173	Gmfg	Gpr111	Med7
Arl6ip1	3930402G23Rik	Trim17	Ubr4
Msh5	Ppargc1b	Ube2a	Tbca
Synpr	Sox13	Fos	Phf2
Ifrd1	Sema6c	1810022K09Rik	Psma6
Gm14057	Pram1	Cops2	Dst
Ube2w	Marcks	Tdrd6	Tiparp
Rps24	Leprel2	Rps25
Snrpb2	Rgl2	Gm20257
Mrps33	Rpp30	2700089E24Rik
Spdya	Prokr2	Tagap
1110059E24Rik	Pno1	Cct8
Dst	Abl1	Hps4
Cmpk1	Cct8	Fam136a
Trim30a	Znf512b	Rpl41
Tbx2	Uchl3	Nudcd2
Hspa12b	Pisd-ps1	Cdc42
Stxbp2	Scarf1	Hivep3
Eng	Wnk4	Stk17b
E130114P18Rik	Slbp	Stxbp2
Tm2d1	Abcc3	Gem
Eif2s1	Pex13	Ccdc88c
Ovol2	Rps4x	Zfp942
Ap4s1	Setd1b	Ccdc3
1110058L19Rik	Tnxb	Pmfbp1
Ppargc1b	Lime1	Ifi44
Sox13	Vapa	Ttc28
Zfp58	Acad10	Tmem5
Cetn3	Atxn2l	Uchl3
Chac2	Slc4a5	Gas1
Prkch	Ier5	Actr6
Ncapd2	Pkd1	0610009L18Rik
2700089E24Rik	Psma6	Lrp5
Abl1	Pcnt	Rpe
Cct8	Phf2	Apoc1
Uchl3	Npr2	Pcnt
Pisd-ps1	Rwdd1	Rps27l
Zfp52	Gpm6a	Zfp119b
Rpl41	Gpr124	Terf1
Steap4	Sfi1	Ptges3
Tmem5	Ptp4a1	Ap4s1
Rasl11a	Ube2e1	Robo4
Itgb3bp	Sarnp	Impdh1
Hps4	Sidt2	Zfp944
Ier5	Tpcn1	Unkl
Fosl2	Ppil3	Pigp
Cops2	Poc1a	Nup214
Mum1	Abca7	Zfp758
Dazl	Cep164	Hmgb1
Pcnt	Hspg2	Pdgfb
Scoc	Tbca	Zfp945
Col4a5	Rps6kb2	Tbca
Rwdd1	Nfic	Trappc6b
Gnpnat1	A230050P20Rik	Dst
Ptp4a1	Arhgef1	Fam53b
Actr6	Man2c1	Tiparp
Sarnp	Snx16	Ube2w
Ppil3	C78339
Hprt	Cetn2
Prorsd1	Pcnxl3
Plekho2	Dscaml1
Tbca	Cpsf1
Impdh1	Rpl29
Nup214	Trpm2
Gmfb
Fat1
Met
Fam174a
Snx16
Nudcd2
Rpl39
C78339
Sema4d
Dscaml1
Ptges3
